# Supplementary material for: Functional Genomics Uncovers Pleiotropic Role of Rhomboids in Corynebacterium glutamicum
Source: Front Microbiol. 2022 Feb 21;13:771968. doi: 10.3389/fmicb.2022.771968 (PMC8899591; doi:10.3389/fmicb.2022.771968)
Supplement: Supplementary File 2 — Table of significantly changing mRNA abundances. [file Table_2.XLSX]

## Sheet: Regulation
Accession	Description	COG	COG Class	Proteome 30°C	Anova 30°C	Proteome 40°C	Anova 40°C	mRNA 30°C	pval 30°C	mRNA 40°C	pval 40°C	Cluster	N/A = data not available or not significant
Cg0001	ATPase involved in DNA replication initiation	L	Replication and repair	N/A	N/A	4.50505	0.00280194					Cyto stat 3
Cg0063	hypothetical protein, FHA domain is a modular phosphopeptide recognition motif	S	Function unknown	N/A	N/A	1.11	0.0472857	N/A	N/A	N/A	N/A	Mem exp 6
Cg0131	Putative aldo-keto reductase	C	Energy production and conversion	N/A	N/A	-1.41623	0.000383463					Cyto stat
Cg0149	Ketopantoate hydroxymethyltransferase	H	Coenzyme metabolism	5.26012	0.00357101	5.55827	0.000438876					Cyto stat 3
Cg0173	Uncharacterized protein conserved in bacteria	S	Function unknown	N/A	N/A	2.55182	0.0292039					Cyto stat 7
Cg0199	NAD-dependent aldehyde dehydrogenases	C	Energy production and conversion	2.8069	0.00336941	N/A	N/A	N/A	N/A	0.548049	0.00394472	Cyto exp 18
Cg0237	related to short-chain alcohol dehydrogenases	QR	Secondary metabolites biosynthesis, transport, and catabolism / General function prediction only	N/A	N/A	1.24276	0.00125637					Mem stat 34
Cg0238	FAD/FMN-containing dehydrogenases	C	Energy production and conversion	1.36249	0.00191954	1.41212	0.000922305					Mem stat 46
Cg0300	UDP-N-acetylmuramyl tripeptide synthase	M	Cell wall/membrane/envelope biogenesis	N/A	N/A	4.00577	0.00689487					Cyto stat 3
Cg0306	Aspartokinase	E	Amino Acid metabolism and transport	N/A	N/A	1.22673	0.00297219					Mem stat 9
Cg0307	Aspartate-semialdehyde dehydrogenase	E	Amino Acid metabolism and transport	2.79579	3.18841e-06	N/A	N/A					Mem stat 61
Cg0307	Aspartate-semialdehyde dehydrogenase	E	Amino Acid metabolism and transport	1.13105	0.0184431	N/A	N/A	N/A	N/A	-0.225679	0.0288862	Mem exp 6
Cg0373	Topoisomerase IA	L	Replication and repair	N/A	N/A	1.99416	0.00278248	N/A	N/A	N/A	N/A	Mem exp 19
Cg0373	Topoisomerase IA	L	Replication and repair	2.21402	0.00163399	2.65064	0.00312744					Cyto stat 7
Cg0400	Zn-dependent alcohol dehydrogenases	R	General function prediction only	-1.27755	0.0318204	N/A	N/A	0.290426	0.000352637	0.135753	0.0307085	Cyto exp 17
Cg0401	dTDP-glucose pyrophosphorylase	M	Cell wall/membrane/envelope biogenesis	N/A	N/A	1.17152	0.0029866	N/A	N/A	N/A	N/A	Cyto exp
Cg0405	ABC-type putative iron(III) dicitrate transporter	P	Inorganic ion transport and metabolism	-2.87326	0.0211967	N/A	N/A					Mem stat
Cg0413	Predicted esterase	R	General function prediction only	N/A	N/A	-1.30747	0.00404261					Mem stat 6
Cg0415	Protein-tyrosine-phosphatase	T	Signal transduction mechanisms	-2.61464	0.00212463	N/A	N/A					Cyto stat13
Cg0418	Predicted pyridoxal phosphate-dependent enzyme apparently involved in regulation of cell wall biogenesis	M	Cell wall/membrane/envelope biogenesis	N/A	N/A	1.66093	2.87224e-08					Mem stat 61
Cg0418	Predicted pyridoxal phosphate-dependent enzyme apparently involved in regulation of cell wall biogenesis	M	Cell wall/membrane/envelope biogenesis	1.3325	0.00953287	1.04636	0.00419804	-0.327424	0.0407606	-0.361745	0.00520282	Mem exp 6
Cg0435	Predicted UDP-glucose 6-dehydrogenase	M	Cell wall/membrane/envelope biogenesis	3.84967	0.000151201	N/A	N/A					Cyto stat 5
Cg0438	Glycosyltransferases involved in cell wall biogenesis	M	Cell wall/membrane/envelope biogenesis	N/A	N/A	5.2227	0.0209153					Cyto stat 9
Cg0441	Pyruvate/2-oxoglutarate dehydrogenase complex, dihydrolipoamide dehydrogenase (E3) component, and related enzymes	C	Energy production and conversion	3.95747	0.000288639	2.93198	0.0216934	0.590325	4.2554e-09	N/A	N/A	Mem exp 17
Cg0445	succinate dehydrogenase CD	S	Function unknown	-2.05667	0.0363146	N/A	N/A					Mem stat 40
Cg0446	Succinate dehydrogenase/fumarate reductase, flavoprotein subunits	C	Energy production and conversion	-1.09234	0.000325131	-1.22146	4.43309e-07					Mem stat 40	mRNA levels were only determined for exponential growth phase
Cg0446	Succinate dehydrogenase/fumarate reductase, flavoprotein subunits	C	Energy production and conversion	N/A	N/A	3.01676	2.74556e-06					Cyto stat 15	WT up
Cg0446	Succinate dehydrogenase/fumarate reductase, flavoprotein subunits	C	Energy production and conversion	N/A	N/A	1.94557	0.0290017	-0.811911	0.000109261	-0.245097	0.00341865	Cyto exp 44
Cg0447	Succinate dehydrogenase/fumarate reductase Fe-S protein	C	Energy production and conversion	N/A	N/A	-2.10662	0.000929456					Mem stat 40
Cg0447	Succinate dehydrogenase/fumarate reductase Fe-S protein	C	Energy production and conversion	4.76606	0.000315481	3.96276	0.028095					Cyto stat14
Cg0457	Formyltetrahydrofolate hydrolase	F	Nucleotide metabolism and transport	N/A	N/A	1.17173	0.0207443	-0.65586	0.00241887	N/A	N/A	Cyto exp 22
Cg0464	Cation transport ATPase	P	Inorganic ion transport and metabolism	-2.70274	0.026953	N/A	N/A					Mem stat 22
Cg0470	conserved secreted protein,HtaA domain, iron acquisition	S	Function unknown	-2.62633	2.87246e-05	-3.11376	6.05049e-05					Mem stat 7
Cg0470	conserved secreted protein,HtaA domain, iron acquisition	S	Function unknown	N/A	N/A	-3.15698	0.00458281	0.00169442	8.6499e-05	N/A	N/A	Cyto exp 33
Cg0480	Acyl-CoA synthetases (AMP-forming)/AMP-acid ligases II	IQ	Lipid metabolism	1.1762	0.0032946	N/A	N/A	N/A	N/A	-0.261281	0.0447224	Mem exp 11
Cg0497	Glutamyl-tRNA reductase	H	Coenzyme metabolism	-7.06145	0.0434117	N/A	N/A					Mem stat
Cg0512	Porphobilinogen synthase	H	Coenzyme metabolism	-2.27087	0.00104908	-1.45293	0.0113304					Cyto stat 12
Cg0516	Uroporphyrinogen-III decarboxylase	H	Coenzyme metabolism	N/A	N/A	-3.01123	0.0162677	N/A	N/A	N/A	N/A	Cyto exp 33
Cg0518	Glutamate-1-semialdehyde aminotransferase	H	Coenzyme metabolism	2.24779	0.00397906	N/A	N/A	N/A	N/A	N/A	N/A	Mem exp 6
Cg0519	Fructose-2,6-bisphosphatase	G	Carbohydrate metabolism and transport	4.04514	0.036812	N/A	N/A					Mem stat 5
Cg0564	Ribosomal protein L1	J	Translation	-1.24599	6.17384e-05	N/A	N/A	N/A	N/A	N/A	N/A	Mem exp 8
Cg0573	Ribosomal protein L7/L12	J	Translation	2.39347	0.000244091	N/A	N/A	N/A	N/A	0.47953	0.00813158	Mem exp
Cg0576	DNA-directed RNA polymerase beta subunit/140 kD subunit (split gene in Mjan, Mthe, Aful)	K	Transcription	-1.93808	4.33249e-05	N/A	N/A					Mem stat 22
Cg0577	DNA-directed RNA polymerase beta' subunit/160 kD subunit (split gene in archaea and Syn)	K	Transcription	-2.94718	6.73769e-10	-1.93117	2.44798e-05					Mem stat 22
Cg0577	DNA-directed RNA polymerase beta' subunit/160 kD subunit (split gene in archaea and Syn)	K	Transcription	-0.629993	0.000338073	-1.19485	0.000450014	N/A	N/A	0.861267	0.00975733	Cyto exp 27
Cg0577	DNA-directed RNA polymerase beta' subunit/160 kD subunit (split gene in archaea and Syn)	K	Transcription	N/A	N/A	-2.39363	0.00181343					Cyto stat 1
Cg0583	Translation elongation factors (GTPases)	J	Translation	1.64428	1.71029e-10	1.81745	3.34149e-23					Mem stat 46
Cg0587	GTPases - translation elongation factors	J	Translation	0.397635	0.0299837	1.27118	3.51626e-07					Mem stat 48
Cg0587	ELONGATION FACTOR TU	J	Translation	-1.97676	0.0136387	N/A	N/A	0.179561	0.102829	0.296238	0.00786509	Sec exp 10
Cg0598	Ribosomal protein L2	J	Translation	-2.36708	3.91695e-05	N/A	N/A	N/A	N/A	0.225813	0.0232301	Cyto exp 17
Cg0598	Ribosomal protein L2	J	Translation	-1.18747	7.67143e-05	N/A	N/A					Mem stat 3
Cg0599	Ribosomal protein S19	J	Translation	N/A	N/A	-2.53454	0.0364954					Cyto stat 12
Cg0601	Ribosomal protein S3	J	Translation	N/A	N/A	-1.39513	1.4855e-05					Mem stat 54
Cg0604	Ribosomal protein S17	J	Translation	N/A	N/A	-1.58251	0.0239628					Cyto stat 12
Cg0609	Ribosomal protein L24	J	Translation	-1.44747	0.0324038	-1.35064	0.00994471	N/A	N/A	N/A	N/A	Mem exp 8
Cg0618	formate dehydrogenase oxidoreductase	C	Energy production and conversion	N/A	N/A	3.99308	0.00132362					Cyto stat 3
Cg0618	formate dehydrogenase oxidoreductase	C	Energy production and conversion	N/A	N/A	-3.06671	0.0187307	0.315283	1.65338e-06	N/A	N/A	Mem exp
Cg0622	ABC-type cobalt transport system, ATPase component	P	Inorganic ion transport and metabolism	2.96722	0.0387478	N/A	N/A	N/A	N/A	N/A	N/A	Mem exp 19
Cg0625	secreted protein, Squalene cyclase	S	Function unknown	N/A	N/A	-1.53725	0.0017834					Mem stat 33
Cg0625	secreted protein, Squalene cyclase	S	Function unknown	4.72927	0.000709946	N/A	N/A					Cyto stat
Cg0629	Ribosomal protein L6P/L9E	J	Translation	N/A	N/A	-1.08711	0.000262243					Mem stat 53
Cg0629	Ribosomal protein L6P/L9E	J	Translation	N/A	N/A	2.70932	0.0450464					Cyto stat 7
Cg0634	Ribosomal protein L15	J	Translation	N/A	N/A	-2.87787	0.0460482					Cyto stat 1
Cg0647	Preprotein translocase subunit SecY	U	Intracellular trafficking, secretion, and vesicular transport	-1.26873	0.0329419	N/A	N/A	N/A	N/A	N/A	N/A	Mem exp
Cg0650	Uncharacterized protein conserved in bacteria	S	Function unknown	-1.46168	0.0472197	N/A	N/A					Mem stat 33
Cg0652	Ribosomal protein S13	J	Translation	-1.04887	0.0155387	N/A	N/A	N/A	N/A	0.701142	0.00297198	Cyto exp 17
Cg0652	Ribosomal protein S13	J	Translation	-1.83421	0.0287505	N/A	N/A					Mem stat 3
Cg0653	Ribosomal protein S11	J	Translation	N/A	N/A	-2.14721	0.0235115	-0.164583	0.000150414	0.314438	0.00110948	Mem exp 3
Cg0653	Ribosomal protein S11	J	Translation	N/A	N/A	1.0138	0.0378273	-0.164583	0.000150414	0.314438	0.00110948	Cyto exp 25
Cg0654	Ribosomal protein S4 and related proteins	J	Translation	-1.34772	6.01658e-05	-1.39993	1.77206e-09					Mem stat 45
Cg0655	DNA-directed RNA polymerase alpha subunit/40 kD subunit	K	Transcription	N/A	N/A	-1.20462	0.00337599					Cyto stat 12
Cg0656	Ribosomal protein L17	J	Translation	-3.67865	0.0137435	-2.20047	0.000395224					Mem stat 42
Cg0663	CYCLOPROPANE-FATTY-ACYL-PHOSPHOLIPID SYNTase	M	Cell wall/membrane/envelope biogenesis	5.46501	0.00127054	N/A	N/A					Cyto stat
Cg0673	Ribosomal protein L13	J	Translation	-2.51147	0.0111036	N/A	N/A					Mem stat 28
Cg0674	Ribosomal protein S9	J	Translation	-1.75091	0.0495465	-1.95578	5.74444e-05					Mem stat 7
Cg0680	conserved hypothetical protein, esterase/lipase	S	Function unknown	N/A	N/A	4.33859	0.021864					Cyto stat
Cg0683	Predicted permease	R	General function prediction only	2.16757	0.0167538	N/A	N/A					Mem stat 61
Cg0690	Co-chaperonin GroES (HSP10)	O	Post-translational modification, protein turnover, chaperone functions	-1.49673	2.52512e-05	-1.7022	4.07451e-07					Cyto stat 12
Cg0700	IMP dehydrogenase / GMP reductase C terminus	F	Nucleotide metabolism and transport	N/A	N/A	2.0149	0.0150695					Cyto stat 15
Cg0703	GMP synthase, PP-ATPase domain/subunit	F	Nucleotide metabolism and transport	1.05733	0.0391005	N/A	N/A					Mem stat 51
Cg0737	ABC-type methionine transporter, secreted lipoprotein component	P	Inorganic ion transport and metabolism	N/A	N/A	-1.28906	0.0394189					Cyto stat 12
Cg0756	Carbon starvation protein, predicted membrane protein	T	Signal transduction mechanisms	N/A	N/A	-1.06313	0.0244968	N/A	N/A	-0.796242	0.0353151	Mem exp 5
Cg0760	PEP phosphonomutase and related enzymes	G	Carbohydrate metabolism and transport	-2.20394	0.0460109	N/A	N/A					Mem stat 2
Cg0766	Monomeric isocitrate dehydrogenase	C	Energy production and conversion	1.24069	0.0254553	N/A	N/A					Mem stat 10
Cg0771	ABC-type Fe3+-hydroxamate transport system, periplasmic component	P	Inorganic ion transport and metabolism	1.71861	0.00219884	N/A	N/A	1.32317	5.52679e-05	N/A	N/A	Mem exp 15
Cg0773	Exonuclease III	L	Replication and repair	2.1916	0.00445644	N/A	N/A					Cyto stat 5
Cg0779	Tryptophanyl-tRNA synthetase	J	Translation	N/A	N/A	1.56444	0.00313228					Cyto stat 15
Cg0780	membrane protein ribonuclease BN-like family	S	Function unknown	1.23993	0.017326	N/A	N/A					Mem stat 41
Cg0781	membrane protein	S	Function unknown	-1.09609	0.0208648	N/A	N/A	N/A	N/A	N/A	N/A	Mem exp 7
Cg0783	conserved hypothetical protein	S	Function unknown	N/A	N/A	6.09157	0.0146472					Cyto stat11
Cg0786	Uracil phosphoribosyltransferase	F	Nucleotide metabolism and transport	2.64101	0.00827949	0.655901	0.0211869	N/A	N/A	N/A	N/A	Cyto exp 4
Cg0790	Pyruvate/2-oxoglutarate dehydrogenase complex, dihydrolipoamide dehydrogenase (E3)	C	Energy production and conversion	N/A	N/A	1.3909	0.0240237	N/A	N/A	0.466549	0.00180179	Mem exp
Cg0791	Pyruvate carboxylase	C	Energy production and conversion	0.958572	0.0312876	1.35691	7.56438e-05					Mem stat 46
Cg0791	Pyruvate carboxylase	C	Energy production and conversion	N/A	N/A	1.88657	0.0120512					Cyto stat 7
Cg0802	Acetyl/propionyl-CoA carboxylase, alpha subunit	I	Lipid metabolism	-1.30117	0.00123692	-1.50114	4.92124e-07					Mem stat 38
Cg0812	Acetyl-CoA carboxylase, carboxyltransferase component (subunits alpha and beta)	I	Lipid metabolism	-3.42089	1.37307e-05	-2.2981	0.00498416					Mem stat 7
Cg0820	Phosphoribosylcarboxyaminoimidazole (NCAIR) mutase	F	Nucleotide metabolism and transport	N/A	N/A	-1.03527	0.00154607	N/A	N/A	N/A	N/A	Cyto exp 29
Cg0825	Dehydrogenases with different specificities (related to short-chain alcohol dehydrogenases)	QR	Secondary metabolites biosynthesis, transport, and catabolism / General function prediction only	N/A	N/A	-2.27267	0.00215515					Mem stat
Cg0825	Dehydrogenases with different specificities (related to short-chain alcohol dehydrogenases)	QR	Secondary metabolites biosynthesis, transport, and catabolism / General function prediction only	N/A	N/A	3.70319	0.0283149	0.280904	0.0395684	N/A	N/A	Cyto exp 39
Cg0832	TusG ABC-type trehalose uptake system, permease components	G	Carbohydrate metabolism and transport	-1.68628	0.00148376	N/A	N/A	N/A	N/A	0.15966	0.013639	Mem exp
Cg0832	TusG ABC-type trehalose uptake system, permease components	G	Carbohydrate metabolism and transport	-2.66136	0.0488588	N/A	N/A					Mem stat 33
Cg0834	TusK ABC-type trehalose uptake system, periplasmic component	G	Carbohydrate metabolism and transport	-2.28008	3.27823e-09	-1.4516	0.00178975					Mem stat 28
Cg0834	TusK ABC-type trehalose uptake system, periplasmic component	G	Carbohydrate metabolism and transport	N/A	N/A	-1.3435	0.00905278					Cyto stat 4
Cg0849	Nucleoside-diphosphate-sugar pyrophosphorylase involved in lipopolysaccharide biosynthesis	MJ	Cell wall/membrane/envelope biogenesis / Translation	-2.6551	0.0411075	N/A	N/A					Mem stat
Cg0868	Preprotein translocase subunit SecA (ATPase, RNA helicase)	U	Intracellular trafficking, secretion, and vesicular transport	0.886777	0.000659542	N/A	N/A					Mem stat 51
Cg0910	Histidinol phosphatase and related phosphatasesmonophosphatase family	G	Carbohydrate metabolism and transport	2.04544	0.0323986	N/A	N/A	0.145395	0.0606289	0.582566	0.0125935	Cyto exp 4
Cg0913	Protein chain release factor B	J	Translation	N/A	N/A	3.22346	0.00128371					Cyto stat 4
Cg0914	Predicted ATPase involved in cell division	D	Cell cycle control and mitosis	-2.28208	0.021803	N/A	N/A					Mem stat 43
Cg0924	ABC-type enterochelin transport system, periplasmic component	P	Inorganic ion transport and metabolism	N/A	N/A	3.78321	0.0109165	0.670808	0.00397085	N/A	N/A	Cyto exp 13
Cg0924	ABC-type enterochelin transport system, periplasmic component	P	Inorganic ion transport and metabolism	1.23687	0.00804309	N/A	N/A					Mem stat 21
Cg0949	Citrate synthase	C	Energy production and conversion	1.33356	0.0484707	N/A	N/A	N/A	N/A	0.190646	0.00616699	Mem exp 18
Cg0953	Predicted symporter	R	General function prediction only	N/A	N/A	-1.0855	0.00254934					Mem stat 53
Cg0957	3-oxoacyl-[acyl-carrier protein] reductase	I	Lipid metabolism	1.02354	0.000131543	1.69723	5.34951e-15					Mem stat 48
Cg0957	3-oxoacyl-[acyl-carrier protein] reductase	I	Lipid metabolism	N/A	N/A	-1.65624	3.41168e-06					Cyto stat 1
Cg0963	hypothetical protein	S	Function unknown	N/A	N/A	4.39205	0.0360371					Cyto stat14
Cg0973	Glucose-6-phosphate isomerase	G	Carbohydrate metabolism and transport	N/A	N/A	-7.92566	0.00288859					Mem stat
Cg0984	AICAR transformylase/IMP cyclohydrolase PurH (only IMP cyclohydrolase domain in Aful)	F	Nucleotide metabolism and transport	N/A	N/A	2.30067	0.00254873					Mem stat 23
Cg0987	conserved hypothetical protein, putative transcriptional regulator yjcc (nitrogen)	S	Function unknown	N/A	N/A	3.83049	3.35756e-06					Cyto stat
Cg0988	Ribosomal protein S18	J	Translation	N/A	N/A	-1.05363	0.0166705					Cyto stat 12
Cg0989	Ribosomal protein S14	J	Translation	N/A	N/A	-1.16651	0.0468569					Cyto stat
Cg0996	Response regulators consisting of a CheY-like receiver domain and a winged-helix DNA-binding domain	TK	Signal transduction mechanisms / Transcription	1.46199	0.0275866	N/A	N/A	N/A	N/A	0.512637	0.0386317	Cyto exp 4
Cg1038	Dimethyladenosine transferase (rRNA methylation)	J	Translation	N/A	N/A	-5.38867	0.00106692					Mem stat
Cg1046	Uncharacterized conserved protein	S	Function unknown	-1.94869	6.26344e-05	N/A	N/A					Mem stat 50
Cg1049	Enoyl-CoA hydratase/carnithine racemase	I	Lipid metabolism	N/A	N/A	4.16119	0.0094619					Cyto stat 3
Cg1069	Glyceraldehyde-3-phosphate dehydrogenase	G	Carbohydrate metabolism and transport	-1.78086	0.000287194	N/A	N/A					Cyto stat 15
Cg1075	Ribose-phosphate diphosphokinase	FE	Nucleotide metabolism and transport / Amino Acid metabolism and transport	N/A	N/A	1.06995	0.0103404					Cyto stat 15
Cg1099	Transcription-repair coupling factor (superfamily II helicase)	LK	Replication and repair / Transcription	-2.18508	0.0212676	N/A	N/A					Mem stat 64
Cg1113	Uncharacterized conserved protein	S	Function unknown	N/A	N/A	1.95426	0.036305	N/A	N/A	N/A	N/A	Cyto exp 23
Cg1129	3-deoxy-D-arabino-heptulosonate 7-phosphate (DAHP) synthase	E	Amino Acid metabolism and transport	N/A	N/A	4.31956	0.00771319	-0.231697	0.00971508	N/A	N/A	Mem exp 16
Cg1133	Serine Hydroxymethyltransferase	E	Amino Acid metabolism and transport	1.23247	0.00340855	N/A	N/A					Cyto stat 2
Cg1169	Na+-dependent transporters of the SNF family	R	General function prediction only	N/A	N/A	-0.954931	0.00377291					Mem stat 45
Cg1195	Sulfate permease or related transporter (MFS superfamily)	P	Inorganic ion transport and metabolism	3.60684	0.00222758	N/A	N/A					Mem stat
Cg1206	PEP phosphonomutase and related enzymes	G	Carbohydrate metabolism and transport	N/A	N/A	3.17239	0.00105804					Cyto stat 7
Cg1216	Quinolinate synthase	H	Coenzyme metabolism	N/A	N/A	4.82967	1.78192e-05					Cyto stat 3
Cg1216	Quinolinate synthase	H	Coenzyme metabolism	N/A	N/A	1.18953	0.00697404	N/A	N/A	0.769892	6.52997e-06	Cyto exp 41
Cg1228	ABC-type cobalt transport system, ATPase component	P	Inorganic ion transport and metabolism	N/A	N/A	-7.32926	0.00237842					Mem stat 11
Cg1248	Predicted membrane GTPase involved in stress response	T	Signal transduction mechanisms	N/A	N/A	-2.58225	0.000545613					Cyto stat 1
Cg1256	Tetrahydrodipicolinate N-succinyltransferase	E	Amino Acid metabolism and transport	3.70953	0.00464634	2.69689	0.000718401					Mem stat 16
Cg1266	SAM-dependent methyltransferases	QR	Secondary metabolites biosynthesis, transport, and catabolism / General function prediction only	-1.11068	0.0428357	N/A	N/A	0.243379	0.043136	N/A	N/A	Cyto exp 29
Cg1267	Beta-fructosidases (levanase/invertase)	G	Carbohydrate metabolism and transport	N/A	N/A	1.91739	0.0311018	0.171904	0.00159679	0.205369	0.00477167	Cyto exp 15
Cg1268	Predicted glycosyltransferases	M	Cell wall/membrane/envelope biogenesis	N/A	N/A	4.19988	0.00245114					Cyto stat 7
Cg1269	ADP-glucose pyrophosphorylase	G	Carbohydrate metabolism and transport	N/A	N/A	3.64754	0.00977392					Cyto stat 7
Cg1280	2-oxoglutarate dehydrogenase complex, dehydrogenase (E1) component, and related enzymes	C	Energy production and conversion	-1.09982	1.13244e-05	-1.27819	2.88311e-06					Cyto stat 12
Cg1280	2-oxoglutarate dehydrogenase complex, dehydrogenase (E1) component, and related enzymes	C	Energy production and conversion	N/A	N/A	0.995161	0.000161211					Mem stat 56
Cg1290	5-Methyltetrahydropteroyltriglutamate--homocysteine methyltransferase	E	Amino Acid metabolism and transport	1.66127	6.92275e-05	1.80813	1.19762e-16					Mem stat 15
Cg1290	5-Methyltetrahydropteroyltriglutamate--homocysteine methyltransferase	E	Amino Acid metabolism and transport	-1.3335	0.00286718	-2.30469	8.15226e-06					Cyto stat 1
Cg1333	Arginyl-tRNA synthetase	J	Translation	1.10932	0.00068743	N/A	N/A					Mem stat 44
Cg1337	Homoserine dehydrogenase	E	Amino Acid metabolism and transport	1.41214	0.0234178	1.62257	0.00321544					Mem stat 46
Cg1364	F0F1-type ATP synthase, subunit b	C	Energy production and conversion	-0.728659	0.0293789	1.58206	0.0177625	-0.518936	0.000420611	N/A	N/A	Mem exp 9
Cg1367	F0F1-type ATP synthase, gamma subunit	C	Energy production and conversion	-1.16247	0.00772135	N/A	N/A	N/A	N/A	N/A	N/A	Cyto exp 38
Cg1373	Lactoylglutathione lyase and related lyases	E	Amino Acid metabolism and transport	N/A	N/A	3.10935	0.000183956					Cyto stat 2
Cg1375	Thioredoxin domain-containing protein	O	Post-translational modification, protein turnover, chaperone functions	N/A	N/A	1.38853	0.0321096	N/A	N/A	-0.764789	0.000469448	Cyto exp 15
Cg1381	1,4-alpha-glucan branching enzyme	G	Carbohydrate metabolism and transport	N/A	N/A	1.13548	0.00306108					Cyto stat 13
Cg1386	Electron transfer flavoprotein, beta subunit	C	Energy production and conversion	-4.84258	0.00948474	N/A	N/A					Mem stat 25
Cg1401	NAD-dependent DNA ligase (contains BRCT domain type II)	L	Replication and repair	N/A	N/A	3.43907	0.0419495	0.513987	0.0438666	N/A	N/A	Cyto exp 42
Cg1402	conserved hypothetical protein, amino-acid binding	S	Function unknown	N/A	N/A	3.6443	0.0253764					Cyto stat 3
Cg1413	ABC-type sugar transport system, periplasmic component	G	Carbohydrate metabolism and transport	-1.95901	0.0252118	N/A	N/A					Mem stat 28
Cg1420	Asp-tRNAAsn/Glu-tRNAGln amidotransferase B subunit (PET112 homolog)	J	Translation	2.63279	0.000564413	1.6153	0.0161263					Cyto stat 5
Cg1426	Predicted glutathione S-transferase	O	Post-translational modification, protein turnover, chaperone functions	N/A	N/A	2.78944	0.024435					Cyto stat
Cg1433	conserved hypothetical protein	S	Function unknown	N/A	N/A	2.76857	0.00610746	N/A	N/A	0.448983	0.0196135	Mem exp 15
Cg1436	Acetolactate synthase, small (regulatory) subunit	E	Amino Acid metabolism and transport	1.40955	0.0304325	N/A	N/A	N/A	N/A	0.414686	0.0407259	Mem exp
Cg1437	Ketol-acid reductoisomerase	EH	Amino Acid metabolism and transport / Coenzyme metabolism	1.77514	0.0336577	2.14215	0.00300618					Mem stat 48
Cg1463	Glutamyl- and glutaminyl-tRNA synthetases	J	Translation	0.804926	0.0272426	1.35154	0.00369318					Mem stat 23
Cg1463	Glutamyl- and glutaminyl-tRNA synthetases	J	Translation	N/A	N/A	2.29749	0.0262165					Cyto stat 3
Cg1501	Phosphopantetheine adenylyltransferase	H	Coenzyme metabolism	4.28423	0.0178787	N/A	N/A	N/A	N/A	N/A	N/A	Cyto exp 18
Cg1517	putative secreted protein	S	Function unknown	N/A	N/A	-1.26622	0.0113871	N/A	N/A	N/A	N/A	Sec exp 6
Cg1537	Phosphotransferase system IIC components, glucose/maltose/N-acetylglucosamine-specific	G	Carbohydrate metabolism and transport	N/A	N/A	3.36146	0.000558113					Cyto stat 7
Cg1550	Helicase subunit of the DNA excision repair complex	L	Replication and repair	N/A	N/A	5.69855	0.00897622	N/A	N/A	N/A	N/A	Mem exp 17
Cg1563	Translation initiation factor 3 (IF-3)	J	Translation	-2.30771	0.00347597	N/A	N/A					Mem stat 7
Cg1565	Ribosomal protein L20	J	Translation	-2.08149	0.0235723	N/A	N/A					Mem stat 43
Cg1574	Phenylalanyl-tRNA synthetase alpha subunit	J	Translation	N/A	N/A	2.47797	0.0172001					Cyto stat 7
Cg1577	putative secreted hydrolase	S	Function unknown	N/A	N/A	1.43401	0.0399141	-0.412222	0.00468546	-0.690414	0.00375913	Mem exp 12
Cg1582	Acetylglutamate kinase	E	Amino Acid metabolism and transport	1.43005	0.00669097	4.49557	0.00138495	N/A	N/A	0.702197	0.00306874	Mem exp 15
Cg1582	Acetylglutamate kinase	E	Amino Acid metabolism and transport	3.82209	0.00434478	N/A	N/A					Cyto stat14
Cg1582	Acetylglutamate kinase	E	Amino Acid metabolism and transport	1.83812	0.0176065	N/A	N/A					Mem stat 59
Cg1586	Argininosuccinate synthase	E	Amino Acid metabolism and transport	1.23033	0.043973	1.98335	9.52968e-07					Mem stat 23
Cg1594	Tyrosyl-tRNA synthetase	J	Translation	N/A	N/A	-1.61082	0.0219763					Cyto stat
Cg1598	Predicted sugar phosphatases of the HAD superfamily	G	Carbohydrate metabolism and transport	N/A	N/A	3.48719	0.00319572					Cyto stat 3
Cg1600	Predicted rRNA methylase	J	Translation	N/A	N/A	-5.29204	0.00229057					Mem stat
Cg1606	CTP synthase (UTP-ammonia lyase)	F	Nucleotide metabolism and transport	N/A	N/A	2.19862	0.00467029					Mem stat 39
Cg1615	16S rRNA uridine-516 pseudouridylate synthase and related pseudouridylate synthases	J	Translation	-1.99998	0.00867659	N/A	N/A					Mem stat 43
Cg1655	Hydroxyethylthiazole kinase, sugar kinase family	H	Coenzyme metabolism	2.65566	0.0042079	3.86286	0.0466027	0.0225815	0.00362483	-0.978072	0.00531793	Cyto exp 39
Cg1693	Aspartyl aminopeptidase	E	Amino Acid metabolism and transport	N/A	N/A	3.09259	0.0297282					Cyto stat 3
Cg1697	Aspartate ammonia-lyase	E	Amino Acid metabolism and transport	N/A	N/A	-1.39356	0.000187273					Mem stat
Cg1713	Dihydroorotate dehydrogenase	F	Nucleotide metabolism and transport	N/A	N/A	2.75182	0.0314249					Cyto stat
Cg1724	Putative periplasmic protein kinase ArgK arginine/ornithine transport system ATPase	E	Amino Acid metabolism and transport	-2.18737	0.0433775	N/A	N/A					Mem stat 28
Cg1724	Putative periplasmic protein kinase ArgK arginine/ornithine transport system ATPase	E	Amino Acid metabolism and transport	1.10489	0.0489633	N/A	N/A	N/A	N/A	N/A	N/A	Mem exp 15
Cg1725	Methylmalonyl-CoA mutase, N-terminal domain/subunit	I	Lipid metabolism	N/A	N/A	1.97173	0.000640631	N/A	N/A	N/A	N/A	Cyto exp 44
Cg1726	Methylmalonyl-CoA mutase, N-terminal domain/subunit	I	Lipid metabolism	N/A	N/A	1.46615	0.00690635					Cyto stat 15
Cg1730	secreted protease subunit, stomatin/prohibitin homolog	O	Post-translational modification, protein turnover, chaperone functions	1.13359	0.0377907	N/A	N/A					Mem stat 30
Cg1734	Protoheme ferro-lyase (ferrochelatase)	H	Coenzyme metabolism	N/A	N/A	2.10418	0.0339392					Cyto stat 3
Cg1740	Predicted nucleoside-diphosphate-sugar epimerases	MG	Cell wall/membrane/envelope biogenesis / Carbohydrate metabolism and transport	N/A	N/A	4.40099	0.00127737	0.341413	0.00803701	0.398637	0.00305603	Cyto exp 15
Cg1761	Selenocysteine lyase	E	Amino Acid metabolism and transport	N/A	N/A	2.54161	0.00861514					Cyto stat13
Cg1762	ABC-type transport system involved in Fe-S cluster assembly, ATPase component	O	Post-translational modification, protein turnover, chaperone functions	N/A	N/A	2.73764	0.00110852					Mem stat 59
Cg1762	ABC-type transport system involved in Fe-S cluster assembly, ATPase component	O	Post-translational modification, protein turnover, chaperone functions	1.316	0.0213931	N/A	N/A	N/A	N/A	N/A	N/A	Mem exp 18
Cg1763	ABC-type transport system involved in Fe-S cluster assembly, permease component	O	Post-translational modification, protein turnover, chaperone functions	1.91955	0.00158898	3.30921	0.00146345					Mem stat 48
Cg1771	NADPH:quinone reductase and related Zn-dependent oxidoreductases	CR	Energy production and conversion / General Functional Prediction only	-1.02363	0.0311487	N/A	N/A	0.205603	0.0274655	N/A	N/A	Cyto exp
Cg1779	Glucose-6-P dehydrogenase subunit	G	Carbohydrate metabolism and transport	-1.07678	0.0454924	N/A	N/A	0.161596	0.000809184	N/A	N/A	Cyto exp
Cg1787	Phosphoenolpyruvate carboxylase	C	Energy production and conversion	1.08019	0.00559204	N/A	N/A					Mem stat 9
Cg1790	3-phosphoglycerate kinase	G	Carbohydrate metabolism and transport	-1.1498	0.0260577	N/A	N/A	0.458199	1.3259e-08	0.523982	0.0204724	Cyto exp 24
Cg1790	3-phosphoglycerate kinase	G	Carbohydrate metabolism and transport	1.65426	0.0458841	N/A	N/A					Mem stat 49
Cg1791	Glyceraldehyde-3-phosphate dehydrogenase/erythrose-4-phosphate dehydrogenase	G	Carbohydrate metabolism and transport	1.58842	0.0141185	N/A	N/A					Mem stat 61
Cg1802	tRNA and rRNA cytosine-C5-methylases	J	Translation	N/A	N/A	5.38098	0.00524655	N/A	N/A	N/A	N/A	Mem exp 17
Cg1806	S-adenosylmethionine synthetase	H	Coenzyme metabolism	1.46971	0.033299	N/A	N/A					Mem stat 10
Cg1813	Carbamoylphosphate synthase large subunit (split gene in MJ)	EF	Amino Acid metabolism and transport / Nucleotide metabolism and transport	1.39896	2.76317e-05	1.56004	1.22807e-12					Mem stat 46
Cg1813	Carbamoylphosphate synthase large subunit (split gene in MJ)	EF	Amino Acid metabolism and transport / Nucleotide metabolism and transport	2.38987	0.0009946	1.05875	0.0469628					Cyto stat 5
Cg1814	Carbamoylphosphate synthase small subunit	EF	Amino Acid metabolism and transport / Nucleotide metabolism and transport	N/A	N/A	2.64554	3.17395e-05					Mem stat 59
Cg1816	Aspartate carbamoyltransferase, catalytic chain	F	Nucleotide metabolism and transport	N/A	N/A	5.56114	0.0392045	0.492568	0.000270218	0.511795	0.035534	Cyto exp
Cg1819	Predicted nucleoside-diphosphate sugar epimerase	R	General function prediction only	3.28398	0.00283419	N/A	N/A	N/A	N/A	N/A	N/A	Mem exp 17
Cg1825	Translation elongation factor P (EF-P)/	J	Translation	N/A	N/A	-1.62063	0.000741841					Cyto stat 12
Cg1825	Translation elongation factor P (EF-P)/	J	Translation	2.58061	0.00953276	N/A	N/A	N/A	N/A	N/A	N/A	Mem exp
Cg1826	Xaa-Pro aminopeptidase	E	Amino Acid metabolism and transport	-1.36127	0.013649	N/A	N/A	0.312471	0.000216241	N/A	N/A	Cyto exp 10
Cg1829	Chorismate synthase	E	Amino Acid metabolism and transport	N/A	N/A	6.77468	0.00177298					Cyto stat 3
Cg1829	Chorismate synthase	E	Amino Acid metabolism and transport	N/A	N/A	3.99875	0.0386983	N/A	N/A	N/A	N/A	Cyto exp
Cg1836	Predicted periplasmic solute-binding protein	R	General function prediction only	-1.93307	0.0282354	N/A	N/A					Mem stat 43
Cg1838	Alanyl-tRNA synthetase	J	Translation	N/A	N/A	-1.29235	0.0490082					Cyto stat 4
Cg1841	Aspartyl-tRNA synthetase	J	Translation	1.90092	2.36725e-05	1.4729	0.000265313					Mem stat 23
Cg1841	Aspartyl-tRNA synthetase	J	Translation	-1.5166	0.00505351	N/A	N/A	N/A	N/A	N/A	N/A	Cyto exp 11
Cg1859	putative secreted protein	S	Function unknown	-3.06225	0.000131333	-2.82108	0.000766903					Mem stat 40
Cg1859	putative secreted protein	S	Function unknown	N/A	N/A	1.21892	0.0263378					Cyto stat 2
Cg1859	putative secreted protein	S	Function unknown	-1.75274	0.00904347	N/A	N/A	N/A	N/A	-0.262317	0.0437465	Cyto exp 41
Cg1868	Preprotein translocase subunit YajC	U	Intracellular trafficking, secretion, and vesicular transport	-1.19868	0.0132398	N/A	N/A					Mem stat 3
Cg1905	putative phosphate transferase / choline kinase	S	Function unknown	5.38109	0.00765201	N/A	N/A					Mem stat 63
Cg1907	putative phosphopantothenoylcysteine synthetase/decarboxylase	H	Coenzyme metabolism	N/A	N/A	2.74907	0.000231742					Cyto stat 2
Cg1935	Transcriptional regulator of carbohydrate metabolism GntR2	K	Transcription	N/A	N/A	-4.95006	0.00358517					Mem stat 11
Cg2033	hypothetical protein, Myco 19kDa antigen	S	Function unknown	N/A	N/A	-1.91072	0.0119771	N/A	N/A	-0.327542	0.0134134	Mem exp
Cg2043	Periplasmic serine proteases (ClpP class)	OU	Post-translational modification, protein turnover, chaperone functions / Intracellular trafficing and secretion	N/A	N/A	4.36993	0.0126315					Cyto stat 7
Cg2080	conserved hypothetical protein, DUF300	S	Function unknown	N/A	N/A	5.17442	0.000340734					Cyto stat
Cg2083	Deoxyxylulose-5-phosphate synthase	HI	Coenzyme metabolism / Lipid metabolism	N/A	N/A	4.20725	0.0185609					Cyto stat13
Cg2085	conserved hypothetical protein	S	Function unknown	N/A	N/A	3.75066	0.0333043					Cyto stat 3
Cg2087	putative membrane protein	S	Function unknown	N/A	N/A	1.27226	0.0205766	N/A	N/A	N/A	N/A	Mem exp
Cg2090	Archaeal fructose-1,6-bisphosphatase and related enzymes of inositol monophosphatase family	G	Carbohydrate metabolism and transport	2.16438	0.000789599	N/A	N/A					Cyto stat 5
Cg2091	polyphosphate/ATP-dependent glucokinase	KG	Transcription / Carbohydrate metabolism and transport	-2.64101	0.00905968	-2.56505	4.05872e-12					Mem stat 7
Cg2097	DNA or RNA helicases of superfamily II	KL	Transcription / Replication and repair	N/A	N/A	4.17959	0.0448004	-0.251643	0.0547788	N/A	N/A	Mem exp 17
Cg2109	Hydrogen peroxide sensing regulator OxyR	K	Transcription	N/A	N/A	-2.31839	0.0494399					Cyto stat
Cg2119	Fructose-1-phosphate kinase and related fructose-6-phosphate kinase (PfkB)	G	Carbohydrate metabolism and transport	N/A	N/A	-1.22338	0.000246807	N/A	N/A	0.772705	0.0533589	Cyto exp 8
Cg2127	conserved hypothetical protein	S	Function unknown	2.613	0.0220388	N/A	N/A					Mem stat
Cg2132	conserved hypothetical protein	S	Function unknown	N/A	N/A	2.04294	0.00880384					Cyto stat 7
Cg2136	ABC-type glutamate uptake system, ATPase component	E	Amino Acid metabolism and transport	-1.2209	5.31663e-07	N/A	N/A					Mem stat 6
Cg2137	ABC-type amino acid transport/signal transduction systems, periplasmic component/domain	ET	Amino Acid metabolism and transport / Signal Transduction	-1.02792	0.0161242	N/A	N/A					Mem stat 3
Cg2139	ABC-type glutamate uptake system, permease component	E	Amino Acid metabolism and transport	-1.18305	0.0332619	-1.4041	0.00255169					Mem stat 6
Cg2157	Membrane protein TerC, possibly involved in tellurium resistance	P	Inorganic ion transport and metabolism	N/A	N/A	-3.27903	0.00084378					Mem stat 20
Cg2167	Ribosomal protein S15P	J	Translation	N/A	N/A	-1.95728	0.00363701					Cyto stat 12
Cg2168	Inosine-uridine nucleoside N-ribohydrolase	F	Nucleotide metabolism and transport	N/A	N/A	-2.59356	0.024036	N/A	N/A	N/A	N/A	Cyto exp 33
Cg2172	Serine/threonine-specific protein phosphatase	R	General function prediction only	N/A	N/A	4.27001	0.0272993					Cyto stat
Cg2175	Ribosome-binding factor A	J	Translation	N/A	N/A	-1.26633	0.00677645	N/A	N/A	N/A	N/A	Cyto exp 18
Cg2176	Translation initiation factor 2 (GTPase)	J	Translation	N/A	N/A	-1.83371	0.041861	0.250997	0.000264433	N/A	N/A	Mem exp 18
Cg2181	ABC-type peptide transport system, secreted component	E	Amino Acid metabolism and transport	N/A	N/A	-1.64555	0.00118624					Cyto stat 4
Cg2184	ATPase components of various ABC-type transport systems, contain duplicated ATPase	R	General function prediction only	-1.07159	0.0107293	N/A	N/A					Mem stat 50
Cg2196	putative secreted or membrane protein	S	Function unknown	-2.19028	0.0232399	-1.501	0.00423005					Mem stat 38
Cg2206	Enzyme involved in the deoxyxylulose pathway of isoprenoid biosynthesis	I	Lipid metabolism	N/A	N/A	4.68436	0.015901					Cyto stat 3
Cg2217	Ribosome recycling factor	J	Translation	N/A	N/A	2.71291	0.0219664					Cyto stat 3
Cg2218	Uridylate kinase	F	Nucleotide metabolism and transport	1.09405	0.0462946	N/A	N/A	N/A	N/A	-0.441889	0.00417374	Mem exp 4
Cg2218	Uridylate kinase	F	Nucleotide metabolism and transport	1.69026	0.047026	N/A	N/A					Mem stat 57
Cg2221	Translation elongation factor Ts	J	Translation	N/A	N/A	2.30166	0.00366048					Cyto stat 2
Cg2222	Ribosomal protein S2	J	Translation	-1.18941	0.0243253	N/A	N/A					Mem stat 50
Cg2235	Ribosomal protein L19	J	Translation	N/A	N/A	5.15502	0.021173					Cyto stat 3
Cg2262	Signal recognition particle GTPase	U	Intracellular trafficking, secretion, and vesicular transport	N/A	N/A	1.75228	0.020708					Cyto stat14
Cg2263	conserved hypothetical protein	S	Function unknown	6.34359	0.00168416	N/A	N/A					Cyto stat
Cg2273	dsRNA-specific ribonuclease	K	Transcription	N/A	N/A	4.00169	0.000307968					Cyto stat 3
Cg2275	putative cell division initiation protein	D	Cell cycle control and mitosis	-3.92439	0.0156872	N/A	N/A					Mem stat
Cg2280	NADP-specific glutamate dehydrogenase	E	Amino Acid metabolism and transport	N/A	N/A	-1.59015	2.23226e-06					Cyto stat
Cg2291	Pyruvate kinase	G	Carbohydrate metabolism and transport	1.57107	0.00199979	N/A	N/A					Mem stat 41
Cg2292	Prolipoprotein diacylglyceryltransferase	M	Cell wall/membrane/envelope biogenesis	-1.46283	0.0475569	N/A	N/A					Mem stat 6
Cg2297	Imidazoleglycerol-phosphate synthase	E	Amino Acid metabolism and transport	N/A	N/A	4.28261	0.00175229					Cyto stat 3
Cg2311	putative secreted protein	S	Function unknown	2.57932	0.0224427	N/A	N/A	0.585527	0.0402846	N/A	N/A	Mem exp
Cg2318	ABC-type putative iron(III) dicitrate transporter, substrate-binding lipoprotein	P	Inorganic ion transport and metabolism	-1.69562	0.04442	N/A	N/A					Mem stat
Cg2333	4-Alpha-D-((1->4)-alpha-D-glucano)trehalose trehalohydrolase	G	Carbohydrate metabolism and transport	4.17702	0.00717552	N/A	N/A					Mem stat 63
Cg2342	Putative oxidoreductase	S	Function unknown	N/A	N/A	2.77323	0.00015527					Mem stat 59
Cg2342	Putative oxidoreductase	S	Function unknown	1.98612	0.0296755	N/A	N/A	0.609352	0.00070099	N/A	N/A	Mem exp
Cg2359	Isoleucyl-tRNA synthetase	J	Translation	N/A	N/A	-1.05801	0.0346904					Cyto stat 1
Cg2361	Cell division initiation protein - Antigen 84 homolog	D	Cell cycle control and mitosis	2.86106	0.00172917	N/A	N/A	N/A	N/A	N/A	N/A	Mem exp
Cg2365	conserved hypothetical protein, copper polyphenol oxidase	S	Function unknown	N/A	N/A	4.23055	0.0323402					Cyto stat
Cg2367	Cell division septal protein	M	Cell wall/membrane/envelope biogenesis	N/A	N/A	-1.02509	0.00857874	N/A	N/A	-0.979268	0.0259832	Mem exp 5
Cg2368	UDP-N-acetylmuramate-alanine ligase	M	Cell wall/membrane/envelope biogenesis	N/A	N/A	5.4667	0.0344302					Cyto stat 3
Cg2373	UDP-N-acetylmuramoyl-tripeptide--D-alanyl-D-alanine ligase	M	Cell wall/membrane/envelope biogenesis	N/A	N/A	4.34076	0.00203795					Cyto stat
Cg2374	UDP-N-acetylmuramyl tripeptide synthase	M	Cell wall/membrane/envelope biogenesis	N/A	N/A	1.5569	0.0139417					Cyto stat13
Cg2391	3-Deoxy-7-phosphoheptulonate synthase	E	Amino Acid metabolism and transport	N/A	N/A	-1.31477	0.00110564					Cyto stat 12
Cg2398	1-acyl-sn-glycerol-3-phosphate acyltransferase	I	Lipid metabolism	N/A	N/A	1.09949	0.0024272					Mem stat 46
Cg2398	1-acyl-sn-glycerol-3-phosphate acyltransferase	I	Lipid metabolism	1.82552	0.0185897	N/A	N/A	N/A	N/A	N/A	N/A	Mem exp 18
Cg2403	Cytochrome b subunit of the bc complex	C	Energy production and conversion	-0.998086	0.00189942	N/A	N/A					Mem stat 26
Cg2405	Cytochrome c, mono- and diheme variants	C	Energy production and conversion	N/A	N/A	-1.14796	0.00289042	-1.32691	0.00856703	N/A	N/A	Sec exp 8
Cg2405	Cytochrome c, mono- and diheme variants	C	Energy production and conversion	-1.27142	0.00886928	N/A	N/A					Mem stat 38
Cg2409	Heme/copper-type cytochrome/quinol oxidases, subunit 2	C	Energy production and conversion	-1.59288	6.28725e-08	-0.89429	0.000172949					Mem stat 40
Cg2409	Heme/copper-type cytochrome/quinol oxidases, subunit 2	C	Energy production and conversion	N/A	N/A	2.41227	0.0101071	N/A	N/A	N/A	N/A	Cyto exp 22
Cg2410	Asparagine synthase (glutamine-hydrolyzing)	E	Amino Acid metabolism and transport	5.27217	0.00112233	2.53565	0.0424327					Cyto stat 9
Cg2418	Branched-chain amino acid aminotransferase/4-amino-4-deoxychorismate lyase	EH	Amino Acid metabolism and transport / Coenzyme metabolism	N/A	N/A	0.986585	0.0472411	N/A	N/A	N/A	N/A	Mem exp 16
Cg2419	Leucyl aminopeptidase	E	Amino Acid metabolism and transport	-3.61605	0.000324617	N/A	N/A					Mem stat 42
Cg2421	Pyruvate/2-oxoglutarate dehydrogenase complex, dihydrolipoamide acyltransferase (E2) component, and related enzymes	C	Energy production and conversion	N/A	N/A	1.21742	0.00249603					Mem stat 46
Cg2421	Pyruvate/2-oxoglutarate dehydrogenase complex, dihydrolipoamide acyltransferase (E2) component, and related enzymes	C	Energy production and conversion	N/A	N/A	1.56703	0.00550305	0.433099	0.00354258	0.464864	0.00321783	Mem exp 15
Cg2447	Glutamine synthetase	E	Amino Acid metabolism and transport	N/A	N/A	4.02787	0.015098					Cyto stat 7
Cg2450	putative pyridoxine biosynthesis enzyme	S	Function unknown	1.58257	0.000357643	N/A	N/A	0.212875	0.0221824	-0.54494	0.000554348	Mem exp 19
Cg2456	Zn-ribbon protein, possibly nucleic acid-binding	R	General function prediction only	N/A	N/A	3.74099	0.000710767					Cyto stat 5
Cg2460	hypothetical protein	S	Function unknown	N/A	N/A	-1.9681	0.000437449					Mem stat
Cg2460	hypothetical protein	S	Function unknown	N/A	N/A	1.21227	0.0159994	N/A	N/A	N/A	N/A	Mem exp
Cg2470	ABC-type uncharacterized transport system, periplasmic component	R	General function prediction only	N/A	N/A	2.23341	0.0326531					Cyto stat 7
Cg2496	putative secreted protein, chromosome partitioning ATPase	S	Function unknown	N/A	N/A	6.89227	6.06335e-05					Cyto stat11
Cg2498	conserved hypothetical protein	S	Function unknown	-1.01776	0.000921206	N/A	N/A					Mem stat 34
Cg2499	Glycyl-tRNA synthetase, class II	J	Translation	1.03616	0.00260466	N/A	N/A					Mem stat 44
Cg2523	4-alpha-glucanotransferase	G	Carbohydrate metabolism and transport	N/A	N/A	1.56331	0.0024784					Mem stat 44
Cg2529	Trehalose synthase (Maltose alpha-D-glucosyltransferase)	G	Carbohydrate metabolism and transport	N/A	N/A	-1.31612	0.00126344					Cyto stat 12
Cg2531	Isopentenyldiphosphate isomerase	I	Lipid metabolism	1.97562	0.00057454	N/A	N/A					Cyto stat 2
Cg2536	Cystathionine beta-Lyase	E	Amino Acid metabolism and transport	N/A	N/A	1.16726	0.0183985					Cyto stat 15
Cg2539	ectoine/proline/glycine betaine carrier EctP	M	Cell wall/membrane/envelope biogenesis	1.80207	0.0189322	N/A	N/A	-0.282697	0.000520188	N/A	N/A	Mem exp 6
Cg2543	glycolate oxidase FAD-linked subunit oxidoreductase	C	Energy production and conversion	N/A	N/A	-3.80468	0.00294985	N/A	N/A	-0.598527	0.0102906	Mem exp
Cg2558	Uncharacterized enzymes related to aldose 1-epimerase	G	Carbohydrate metabolism and transport	N/A	N/A	2.24446	0.0136238					Cyto stat 7
Cg2558	related to aldose 1-epimerase	G	Carbohydrate metabolism and transport	N/A	N/A	2.24446	0.0136238					Cyto stat 7
Cg2558	Uncharacterized enzymes related to aldose 1-epimerase	G	Carbohydrate metabolism and transport	1.80947	0.019269	N/A	N/A					Mem stat 57
Cg2594	Ribosomal protein L27	J	Translation	N/A	N/A	2.88041	0.00782989	-0.532728	0.0525914	-0.51907	0.0322889	Mem exp 16
Cg2594	Ribosomal protein L27	J	Translation	N/A	N/A	-1.25291	0.0377271	-0.532728	0.0525914	-0.51907	0.0322889	Cyto exp 8
Cg2603	Nucleoside diphosphate kinase	F	Nucleotide metabolism and transport	-1.11196	0.00229946	N/A	N/A					Cyto stat 12
Cg2608	Folylpolyglutamate synthase	H	Coenzyme metabolism	2.79683	0.00421604	4.04682	0.00843745					Cyto stat 3
Cg2609	Valyl-tRNA synthetase	J	Translation	N/A	N/A	-1.05209	0.00859738					Cyto stat 12
Cg2644	Protease subunit of ATP-dependent Clp proteases	OU	Post-translational modification, protein turnover, chaperone functions / Intracellular trafficing and secretion	2.14359	0.00137192	2.48913	0.00282844					Mem stat 59
Cg2647	FKBP-type peptidyl-prolyl cis-trans isomerase (trigger factor)	O	Post-translational modification, protein turnover, chaperone functions	N/A	N/A	2.02632	0.000277937					Cyto stat 15
Cg2658	Ribose 5-phosphate isomerase RpiB	G	Carbohydrate metabolism and transport	N/A	N/A	-1.11505	0.000134024	N/A	N/A	0.327982	0.00375417	Cyto exp 29
Cg2662	Aminopeptidase N	E	Amino Acid metabolism and transport	N/A	N/A	1.64299	0.00625923					Cyto stat13
Cg2674	Alkylhydroperoxidase AhpD family core domain	S	Function unknown	-1.76004	0.000916658	-1.11254	0.000307108					Cyto stat 12
Cg2674	Alkylhydroperoxidase AhpD family core domain	S	Function unknown	N/A	N/A	3.89096	0.0017575					Mem stat
Cg2677	ABC-type dipeptide/oligopeptide/nickel transport systems, permease components	EP	Amino Acid metabolism and transport / Inorganic ion transport and metabolism	-1.26873	0.0329419	N/A	N/A	N/A	N/A	N/A	N/A	Mem exp
Cg2704	MusF permease ABC type maltose uptake system	G	Carbohydrate metabolism and transport	-1.7279	0.00675361	-1.02523	0.00460568					Mem stat 28
Cg2705	MusE ABC-type sugar transport system, periplasmic maltose binding protein	G	Carbohydrate metabolism and transport	-1.6762	1.98765e-05	-1.72483	6.61571e-10					Cyto stat 12
Cg2705	MusE ABC-type sugar transport system, periplasmic maltose binding protein	G	Carbohydrate metabolism and transport	-1.56778	2.3985e-21	-0.791138	3.28438e-07					Mem stat 50
Cg2735	putative membrane protein	S	Function unknown	-2.20271	0.026426	N/A	N/A					Mem stat 43
Cg2743	3-oxoacyl-[acyl-carrier protein] reductase	I	Lipid metabolism	N/A	N/A	1.27759	0.00287928					Cyto stat 7
Cg2753	tRNA nucleotidyltransferase	J	Translation	-1.98168	0.00207508	N/A	N/A					Mem stat
Cg2766	Bacterial regulatory protein, MarR family	K	Transcription	N/A	N/A	3.05977	0.0300462	-0.841091	0.0244733	0.695642	1.10953e-05	Cyto exp
Cg2780	Heme/copper-type cytochrome/quinol oxidases, subunit 1	C	Energy production and conversion	-2.21104	0.0285442	N/A	N/A					Mem stat 2
Cg2782	Ferritin-like protein	P	Inorganic ion transport and metabolism	N/A	N/A	-1.22725	0.000266405	-0.237885	0.000311511	0.707175	0.0122352	Cyto exp 29
Cg2786	Ribonucleotide reductase, alpha subunit	F	Nucleotide metabolism and transport	N/A	N/A	2.33978	0.0356074					Cyto stat 3
Cg2792	NAD(+) synthase (glutamine-hydrolyzing)	H	Coenzyme metabolism	N/A	N/A	-1.36107	0.00159629					Cyto stat 12
Cg2792	NAD(+) synthase (glutamine-hydrolyzing)	H	Coenzyme metabolism	N/A	N/A	1.38834	0.0253295	0.465759	0.000427561	N/A	N/A	Cyto exp 34
Cg2794	conserved hypothetical protein	S	Function unknown	N/A	N/A	1.2928	0.038256					Cyto stat 2
Cg2795	NADPH quinone reductase or related Zn-dependent oxidoreductase	CR	Energy production and conversion / General Functional Prediction only	-1.34653	0.0030687	N/A	N/A					Cyto stat 12
Cg2799	Protein-disulfide isomerase	O	Post-translational modification, protein turnover, chaperone functions	-1.2407	0.000118312	N/A	N/A					Mem stat 34
Cg2800	Phosphoglucomutase	G	Carbohydrate metabolism and transport	N/A	N/A	1.84686	0.0045606					Cyto stat 2
Cg2831	Regulatory protein RamA (LuxR family)	K	Transcription	1.53775	0.047235	N/A	N/A	N/A	N/A	N/A	N/A	Mem exp
Cg2833	Cysteine synthase	E	Amino Acid metabolism and transport	N/A	N/A	1.49998	1.29541e-06					Cyto stat 2
Cg2833	Cysteine synthase	E	Amino Acid metabolism and transport	-3.76206	0.0462445	-0.656219	0.0414685	0.307034	0.0537356	1.38712	0.0134524	Sec exp 10
Cg2833	Cysteine synthase	E	Amino Acid metabolism and transport	1.28292	0.000438412	N/A	N/A	0.307034	0.0537356	1.38712	0.0134524	Mem exp 6
Cg2835	Predicted acetyltransferase	R	General function prediction only	N/A	N/A	2.11374	0.0395896					Cyto stat 10
Cg2840	Acetyl-CoA hydrolase	C	Energy production and conversion	-1.09941	0.00380669	-1.09308	1.14142e-06					Cyto stat 16	DD up
Cg2846	ABC-type phosphate transport system, periplasmic component	P	Inorganic ion transport and metabolism	N/A	N/A	6.65901	4.26562e-06					Cyto stat 3
Cg2847	Acetyltransferases	R	General function prediction only	N/A	N/A	5.13862	0.00341368					Cyto stat11
Cg2856	Phosphoribosylaminoimidazole (AIR) synthetase	F	Nucleotide metabolism and transport	N/A	N/A	2.31264	0.00593819					Cyto stat 7
Cg2862	Phosphoribosylformylglycinamidine (FGAM) synthase	F	Nucleotide metabolism and transport	N/A	N/A	2.4859	0.00214932					Mem stat
Cg2888	two-component system, OmpR family, response regulator	TK	Signal transduction mechanisms / Transcription	-1.18651	0.00283099		0.036976					Cyto stat 12
Cg2888	two-component system, OmpR family, response regulator	TK	Signal transduction mechanisms / Transcription	N/A	N/A	-2.30669	0.0371468	N/A	N/A	0.701	0.000906827	Mem exp
Cg2891	Thiamine pyrophosphate-requiring enzymes	EH	Amino Acid metabolism and transport / Coenzyme metabolism	N/A	N/A	1.64141	0.0295823					Cyto stat14
Cg2923	rRNA methylases	J	Translation	-1.25598	0.000207736	N/A	N/A					Mem stat 50
Cg2924	Cysteinyl-tRNA synthetase	J	Translation	N/A	N/A	2.41752	0.00344354					Cyto stat 3
Cg2927	Beta-fructosidases (levanase/invertase)	G	Carbohydrate metabolism and transport	4.74129	0.000293611	N/A	N/A					Cyto stat 9
Cg2928	6-phosphogluconolactonase/Glucosamine-6-phosphate isomerase/deaminase	G	Carbohydrate metabolism and transport	N/A	N/A	4.03656	0.00908654					Cyto stat 7
Cg2937	ABC-type dipeptide transport system, periplasmic component	E	Amino Acid metabolism and transport	N/A	N/A	-3.08896	2.79585e-05					Cyto stat
Cg2937	ABC-type dipeptide transport system, periplasmic component	E	Amino Acid metabolism and transport	-3.72808	0.00120766	N/A	N/A					Mem stat
Cg2953	BENZALDEHYDE DEHYDROGENASE	S	Function unknown	N/A	N/A	1.91084	0.000509219					Mem stat 46
Cg2958	Dehydrogenases with different specificities (related to short-chain alcohol dehydrogenases)	QR	Secondary metabolites biosynthesis, transport, and catabolism / General function prediction only	2.14809	8.5205e-05	N/A	N/A					Mem stat 59
Cg2974	Lysyl-tRNA synthetase	J	Translation	N/A	N/A	1.77374	0.030081					Cyto stat 15
Cg2985	Hypoxanthine-guanine phosphoribosyltransferase	F	Nucleotide metabolism and transport	-1.11866	0.00223948	-1.11804	0.0129942					Cyto stat 12
Cg2999	PUTATIVE FERREDOXIN REDUCTASE	R	General function prediction only	N/A	N/A	1.51632	0.0329446					Cyto stat 6
Cg3014	hypothetical protein predicted by Glimmer/Critica	S	Function unknown	-1.01002	0.0483789	N/A	N/A					Mem stat 3
Cg3019	putative secreted protein, contains von Willebrand domain, chelator?	S	Function unknown	-1.67393	0.0215073	-3.08305	1.63507e-05					Mem stat 32
Cg3021	putative thiol precursor dipeptidase	E	Amino Acid metabolism and transport	-1.42528	0.00416928	N/A	N/A					Cyto stat 12
Cg3031	carboxylate amine ligase, glutamate cysteine ligase family	S	Function unknown	N/A	N/A	4.87395	0.00075577					Cyto stat
Cg3036	Exonuclease III	L	Replication and repair	N/A	N/A	3.93042	0.0195665					Cyto stat 3
Cg3042	ABC-type multidrug transport system, ATPase component	V	Defense mechanisms	-3.38607	0.0438921	N/A	N/A					Mem stat 22
Cg3049	NADPH-dependent glutamate synthase beta chain and related oxidoreductases	ER	Amino Acid metabolism and transport / General Functional Prediction only	1.27352	0.00659094	N/A	N/A					Mem stat 61
Cg3096	acetaldehyde dehydrogenase (acetylating)	C	Energy production and conversion	-2.06578	9.34267e-09	N/A	N/A					Cyto stat 15
Cg3107	Zn-dependent alcohol dehydrogenase	R	General function prediction only	N/A	N/A	-1.34711	0.00305505					Cyto stat 16
Cg3114	GTPases - Sulfate adenylate transferase subunit 1	P	Inorganic ion transport and metabolism	N/A	N/A	-1.52552	7.12159e-06					Mem stat 6
Cg3114	GTPases - Sulfate adenylate transferase subunit 1	P	Inorganic ion transport and metabolism	0.824866	0.0344834	1.22025	0.00761428	0.0975549	0.0295634	N/A	N/A	Cyto exp 39
Cg3115	3'-phosphoadenosine 5'-phosphosulfate sulfotransferase (PAPS reductase)/FAD synthetase and related enzymes	EH	Amino Acid metabolism and transport / Coenzyme metabolism	N/A	N/A	2.22575	0.000284362	N/A	N/A	1.15466	0.0155331	Cyto exp 32
Cg3115	3'-phosphoadenosine 5'-phosphosulfate sulfotransferase (PAPS reductase)/FAD synthetase and related enzymes	EH	Amino Acid metabolism and transport / Coenzyme metabolism	N/A	N/A	-1.4706	0.000673171					Mem stat 6
Cg3115	3'-phosphoadenosine 5'-phosphosulfate sulfotransferase (PAPS reductase)/FAD synthetase and related enzymes	EH	Amino Acid metabolism and transport / Coenzyme metabolism	1.49057	0.000556703	N/A	N/A	N/A	N/A	1.15466	0.0155331	Mem exp 15
Cg3118	Sulfite Reductase beta subunit (Hemoprotein)	P	Inorganic ion transport and metabolism	3.28189	0.00368104	N/A	N/A					Cyto stat 2
Cg3138	Membrane protease subunits, stomatin/prohibitin homologs	O	Post-translational modification, protein turnover, chaperone functions	N/A	N/A	-1.16192	0.00534132	N/A	N/A	-0.904212	0.00412034	Mem exp 7
Cg3154	UDP-glucose 6-dehydrogenase	M	Cell wall/membrane/envelope biogenesis	4.57846	0.0066822	N/A	N/A	N/A	N/A	0.946262	0.0025495	Mem exp
Cg3155	Deoxycytidine deaminase	F	Nucleotide metabolism and transport	N/A	N/A	-1.09885	0.00905398					Cyto stat 4
Cg3164	putative secreted or membrane protein	S	Function unknown	-4.55047	0.0390499	N/A	N/A					Mem stat 1
Cg3177	Acetyl-CoA carboxylase, carboxyltransferase component (subunits alpha and beta)	I	Lipid metabolism	N/A	N/A	2.88816	0.0168982	N/A	N/A	0.474781	0.00525645	Cyto exp 42
Cg3178	Polyketide synthase modules and related proteins	Q	Secondary metabolites biosynthesis, transport, and catabolism	-3.16764	0.0190539	N/A	N/A	N/A	N/A	0.429933	0.00178352	Cyto exp 11
Cg3182	Predicted esterase	R	General function prediction only	N/A	N/A	2.10873	0.00784071					Cyto stat 7
Cg3186	Trehalose corynomycolyl transferase	R	General function prediction only	N/A	N/A	-1.15453	0.000303517					Mem stat 53
Cg3189	Polyprenyltransferase, involved in decaprenol phosphoarabinose synthesis	H	Coenzyme metabolism	N/A	N/A	1.69373	0.0207837	N/A	N/A	N/A	N/A	Mem exp 13
Cg3191	Predicted glycosyltransferases	R	General function prediction only	-1.19794	0.0470415	N/A	N/A	-0.445813	0.00203003	N/A	N/A	Mem exp 1
Cg3195	Putative Flavin-containing monooxygenase	P	Inorganic ion transport and metabolism	-1.18484	0.0352888	N/A	N/A					Mem stat 33
Cg3196	UDP-galactopyranose mutase	M	Cell wall/membrane/envelope biogenesis	N/A	N/A	2.6789	7.85153e-05					Cyto stat 3
Cg3207	Prephenate dehydratase	E	Amino Acid metabolism and transport	N/A	N/A	-2.27848	0.000788256	-0.278156	0.000381578	0.387339	0.0283977	Cyto exp 8
Cg3212	Uncharacterized homolog of gamma-carboxymuconolactone decarboxylase subunit	S	Function unknown	N/A	N/A	2.24183	0.0274479					Cyto stat 3
Cg3227	L-lactate dehydrogenase (FMN-dependent) and related alpha-hydroxy acid dehydrogenases	C	Energy production and conversion	3.24287	0.000222798	N/A	N/A					Cyto stat14
Cg3237	Superoxide dismutase	P	Inorganic ion transport and metabolism	-1.33664	1.0146e-07	-1.11004	0.0113748					Cyto stat 12
Cg3255	Universal stress protein UspA and related nucleotide-binding proteins	T	Signal transduction mechanisms	1.65788	0.00218856	-1.40665	0.001889					Mem stat 19
Cg3301	Putative sugar/metabolite permease, MFS-type	S	Function unknown	-3.38449	0.0441656	N/A	N/A					Mem stat 27
Cg3315	Transcriptional regulator MalR, represses malate dehydrogenase expression	K	Transcription	N/A	N/A	2.10499	0.0363152					Cyto stat 7
Cg3323	Myo-inositol-1-phosphate synthase	I	Lipid metabolism	N/A	N/A	-1.75625	0.000283145					Mem stat 62
Cg3331	Methylated-DNA--[protein]-cysteine S-methyltransferase	L	Replication and repair	N/A	N/A	-4.20407	0.000926952					Mem stat
Cg3332	NADPH:quinone reductase and related Zn-dependent oxidoreductases	CR	Energy production and conversion / General Functional Prediction only	N/A	N/A	4.85175	0.00276485					Cyto stat 3
Cg3335	Malic enzyme	C	Energy production and conversion	N/A	N/A	1.9247	0.0287782					Cyto stat 7
Cg3357	tryptophan-specific permease, 5-methyltryptophan resistance	S	Function unknown	N/A	N/A	-3.9139	0.00906097	N/A	N/A	-1.21678	0.00270105	Mem exp 3
Cg3361	Anthranilate phosphoribosyltransferase	E	Amino Acid metabolism and transport	N/A	N/A	6.61598	0.00683692					Cyto stat
Cg3363	Tryptophan synthase beta chain	E	Amino Acid metabolism and transport	1.96578	0.0015693	N/A	N/A					Cyto stat 3
Cg3375	Predicted nucleoside-diphosphate-sugar epimerases	MG	Cell wall/membrane/envelope biogenesis / Carbohydrate metabolism and transport	0.931419	0.0227759	-1.58016	0.0177631	N/A	N/A	0.306995	0.0496878	Cyto exp 4
Cg3404	Predicted epimerase, PhzC/PhzF homolog	R	General function prediction only	-2.66036	0.000890808	-2.57674	0.0111159					Cyto stat 1
Cg3419	Uncharacterized membrane protein, virulence factor homolog	R	General function prediction only	1.81431	0.0171445	N/A	N/A	-0.241994	0.0174364	N/A	N/A	Mem exp
Cg3424	N-acetylmuramoyl-L-alanine amidase	M	Cell wall/membrane/envelope biogenesis	-2.87098	0.0357669	N/A	N/A	N/A	N/A	N/A	N/A	Cyto exp 17
Cg3429	Preprotein translocase subunit YidC	U	Intracellular trafficking, secretion, and vesicular transport	N/A	N/A	-1.7217	0.0163194	-0.153903	0.0458283	N/A	N/A	Mem exp 5

## Sheet: Tabelle2
Reporter Identifier	gene number	gene name	function	ec nummer	control	statistic	p	p_adj	m	m_sd	a	n
R:10Sa_RNA	10Sa_RNA	-	10Sa_RNA	-...	control_spike_calibration	0.574074	0.568138	0.702019	0.0492265	0.658654	13.4315	59
R:Alien_1	Alien_1	-	Alien_1 (Stratagene)	-...	control_spike_calibration	-1.97208	0.119883	0.246281	-0.921097	1.0444	13.8597	5
R:Alien_2	Alien_2	-	Alien_2 (Stratagene)	-...	control_spike_calibration	NaN	NaN	NaN	#NAME?	NaN	#NAME?	0
R:Alien_3	Alien_3	-	Alien_3 (Stratagene)	-...	control_spike_calibration	NaN	NaN	NaN	#NAME?	NaN	#NAME?	0
R:Alien_4	Alien_4	-	Alien_4 (Stratagene)	-...	control_spike_calibration	NaN	NaN	NaN	-0.623409	NaN	9.71922	1
R:cat_3	cat	cat	Chloramphenicol acetyltransferase	-...	control_spike_calibration	NaN	NaN	NaN	#NAME?	NaN	#NAME?	0
R:cg0001	cg0001	dnaA	Chromosomal replication initiator protein DnaA	-...	NA	NaN	NaN	NaN	#NAME?	NaN	#NAME?	0
R:cg0002	cg0002	-	Hypothetical protein	-...	NA	NaN	NaN	NaN	#NAME?	NaN	#NAME?	0
R:cg0004	cg0004	dnaN	DNA polymerase III, beta chain	2.7.7.7...	NA	-1.79492	0.115742	0.242344	-0.212673	0.335131	13.6517	8
R:cg0005	cg0005	recF	DNA replication and repair protein RecF	-...	NA	NaN	NaN	NaN	#NAME?	NaN	#NAME?	0
R:cg0006	cg0006	-	Conserved hypothetical protein	-...	NA	NaN	NaN	NaN	#NAME?	NaN	#NAME?	0
R:cg0007	cg0007	gyrB	DNA gyrase subunit B	5.99.1.3...	NA	-4.83992	0.0168243	0.0654773	-0.446825	0.184642	10.8836	4
R:cg0008	cg0008	-	Hypothetical protein	-...	NA	-0.531327	0.614277	0.736346	-0.122657	0.610771	11.0784	7
R:cg0009	cg0009	-	Putative membrane protein	-...	NA	-3.91486	0.0173227	0.0668269	-1.09345	0.624552	10.839	5
R:cg0010	cg0010	-	Conserved hypothetical protein	-...	NA	2.35456	0.0781253	0.187906	0.877878	0.833699	10.8995	5
R:cg0012	cg0012	ssuR	Transcriptional activator of sulfonate(ester) utilization, ROK-family	-...	NA	0.546133	0.593572	0.723068	0.171361	1.21523	11.9151	15
R:cg0013	cg0013	-	Putative transcriptional regulator, TetR-family	-...	NA	NaN	NaN	NaN	0.189364	NaN	10.265	1
R:cg0014	cg0014	-	Helix-turn-helix protein, CopG-family	-...	NA	-4.89287	0.000293805	0.00383688	-0.711741	0.54428	11.3122	14
R:cg0015	cg0015	gyrA	DNA gyrase subunit A	5.99.1.3...	NA	1.4398	0.245542	0.396784	0.11905	0.165371	12.4695	4
R:cg0016	cg0016	-	Putative integral membrane protein	-...	NA	3.75341	0.0642199	0.163695	0.39358	0.181622	11.6255	3
R:cg0018	cg0018	-	Putative membrane protein	-...	NA	NaN	NaN	NaN	#NAME?	NaN	#NAME?	0
R:cg0019	cg0019	-	Putative transcriptional regulator, LysR-family	-...	NA	NaN	NaN	NaN	#NAME?	NaN	#NAME?	0
R:cg0021	cg0021	-	Hypothetical protein	-...	NA	NaN	NaN	NaN	#NAME?	NaN	#NAME?	0
R:cg0025	cg0025	-	Putative integral membrane protein	-...	NA	NaN	NaN	NaN	#NAME?	NaN	#NAME?	0
R:cg0026	cg0026	-	Putative thiol isomerase, secreted protein	-...	NA	NaN	NaN	NaN	#NAME?	NaN	#NAME?	0
R:cg0027	cg0027	-	Putative transcriptional regulator, MarR-family	-...	NA	-2.19916	0.271691	0.428294	-0.241528	0.155319	10.1267	2
R:cg0029	cg0029	-	Conserved putative membrane protein	-...	NA	NaN	NaN	NaN	#NAME?	NaN	#NAME?	0
R:cg0031	cg0031	-	Hypothetical protein	-...	NA	NaN	NaN	NaN	#NAME?	NaN	#NAME?	0
R:cg0033	cg0033	-	Putative secreted protein	-...	NA	NaN	NaN	NaN	#NAME?	NaN	#NAME?	0
R:cg0034	cg0034	-	5'-Nucleotidase, putative pseudogene	-...	NA	NaN	NaN	NaN	#NAME?	NaN	#NAME?	0
R:cg0035	cg0035	-	5'-Nucleotidase, putative pseudogene	-...	NA	NaN	NaN	NaN	#NAME?	NaN	#NAME?	0
R:cg0037	cg0037	tnp22a(ISCg22a)	Transposase, putative pseudogene	-...	NA	NaN	NaN	NaN	#NAME?	NaN	#NAME?	0
R:cg0038	cg0038	-	Hypothetical protein	-...	NA	NaN	NaN	NaN	#NAME?	NaN	#NAME?	0
R:cg0039	cg0039	-	Putative transcriptional regulator	-...	NA	NaN	NaN	NaN	7.31709	NaN	6.75247	1
R:cg0040	cg0040	-	Putative secreted protein	-...	NA	-38.9113	0.0163572	0.0645139	-0.552272	0.0200721	8.27102	2
R:cg0041	cg0041	-	ABC-type putative manganese/zinc transporter, substrate-binding lipoprotein	-...	NA	NaN	NaN	NaN	0.559539	NaN	10.6938	1
R:cg0042	cg0042	-	ABC-type putative manganese/zinc transporter, permease subunit	-...	NA	NaN	NaN	NaN	#NAME?	NaN	#NAME?	0
R:cg0043	cg0043	-	ABC-type putative manganese/zinc transporter, ATPase subunit	-...	NA	-0.205022	0.84564	0.904101	-0.0681622	0.814363	10.891	6
R:cg0044	cg0044	-	ABC-type putative sugar transporter, substrate-binding lipoprotein	-...	NA	2.34899	0.0329427	0.105434	0.153386	0.261194	12.2258	16
R:cg0045	cg0045	-	ABC-type putative sugar transporter, permease subunit	-...	NA	-1.01058	0.328243	0.485595	-0.241819	0.957151	12.2626	16
R:cg0046	cg0046	-	ABC-type putative sugar transporter, ATPase subunit	-...	NA	0.0418012	0.967209	0.978868	0.00453678	0.43413	11.7621	16
R:cg0047	cg0047	-	Conserved hypothetical protein	-...	NA	2.87785	0.0114995	0.0501808	0.293747	0.408286	11.8055	16
R:cg0048	cg0048	ppiA	Peptidyl-prolyl cis-trans isomerase B	5.2.1.8...	NA	0.173568	0.867913	0.917344	0.0599182	0.913354	14.3578	7
R:cg0049	cg0049	-	Putative membrane protein, Rhomboid-family	-...	NA	NaN	NaN	NaN	#NAME?	NaN	#NAME?	0
R:cg0051	cg0051	-	Putative transcriptional regulator, AraC-family	-...	NA	NaN	NaN	NaN	#NAME?	NaN	#NAME?	0
R:cg0052	cg0052	-	ABC-type putative iron-siderophore transporter, permease subunit	-...	NA	NaN	NaN	NaN	#NAME?	NaN	#NAME?	0
R:cg0053	cg0053	-	ABC-type putative iron-siderophore transporter, ATPase subunit	-...	NA	NaN	NaN	NaN	#NAME?	NaN	#NAME?	0
R:cg0054	cg0054	-	Iron-chelator utilization protein	-...	NA	-1.49373	0.166112	0.309789	-0.378879	0.84125	10.662	11
R:cg0055	cg0055	-	Putative membrane protein	-...	NA	NaN	NaN	NaN	#NAME?	NaN	#NAME?	0
R:cg0057	cg0057	pknB	Serine/threonine protein kinase	2.7.1.-...	NA	0.475683	0.641154	0.756596	0.0318128	0.267513	12.7456	16
R:cg0059	cg0059	pknA	Serine/threonine protein kinase	2.7.1.-...	NA	3.02238	0.00913705	0.0427959	0.266656	0.341703	10.9943	15
R:cg0060	cg0060	pbpA	D-alanyl-D-alanine carboxypeptidase	3.4.16.4...	NA	1.45939	0.166529	0.309789	0.144753	0.384151	11.672	15
R:cg0061	cg0061	rodA	Putative FtsW/RodA/SpoE-family cell cycle protein	-...	NA	0.179414	0.869047	0.917992	0.0888533	0.990485	8.35908	4
R:cg0062	cg0062	ppp	Protein phosphatase	3.1.3.16...	NA	2.76841	0.0504132	0.142662	0.380552	0.307375	9.06519	5
R:cg0063	cg0063	-	Putative secreted protein	-...	NA	NaN	NaN	NaN	#NAME?	NaN	#NAME?	0
R:cg0064	cg0064	-	Conserved hypothetical protein	-...	NA	NaN	NaN	NaN	1.22087	NaN	11.1636	1
R:cg0065	cg0065	-	Hypothetical protein	-...	NA	NaN	NaN	NaN	#NAME?	NaN	#NAME?	0
R:cg0066	cg0066	-	Hypothetical protein	-...	NA	-0.449488	0.731074	0.824094	-0.462949	1.45657	10.1428	2
R:cg0067	cg0067	gabD3	Succinate-semialdehyde dehydrogenase	1.2.1.16...	NA	NaN	NaN	NaN	#NAME?	NaN	#NAME?	0
R:cg0070	cg0070	-	FAD monooxygenase, PheA/TfdB-family	-...	NA	0.968383	0.404284	0.559899	0.180197	0.372161	10.2507	4
R:cg0071	cg0071	-	Metallo-beta-lactamase superfamily	-...	NA	0.789069	0.574712	0.708544	0.210534	0.377332	8.91727	2
R:cg0072	cg0072	-	Conserved putative membrane protein	-...	NA	0.95236	0.372633	0.529373	0.150615	0.447314	9.98998	8
R:cg0073	cg0073	-	Hypothetical protein	-...	NA	1.09812	0.352385	0.510481	0.183	0.333296	8.61469	4
R:cg0074	cg0074	-	Hypothetical protein	-...	NA	0.967729	0.370553	0.526992	0.375758	1.02731	10.2689	7
R:cg0075	cg0075	-	Conserved hypothetical protein	-...	NA	1.8116	0.103472	0.22438	0.392706	0.685496	10.7863	10
R:cg0076	cg0076	-	Hypothetical protein	-...	NA	1.70932	0.16257	0.305273	0.60705	0.794121	8.52012	5
R:cg0077	cg0077	-	Conserved hypothetical protein	-...	NA	NaN	NaN	NaN	#NAME?	NaN	#NAME?	0
R:cg0078	cg0078	-	Putative membrane protein	-...	NA	NaN	NaN	NaN	#NAME?	NaN	#NAME?	0
R:cg0079	cg0079	-	Putative secreted protein	-...	NA	NaN	NaN	NaN	#NAME?	NaN	#NAME?	0
R:cg0080	cg0080	-	Magnesium/cobalt ion channel, CorA metal ion transporter (MIT) family	-...	NA	NaN	NaN	NaN	#NAME?	NaN	#NAME?	0
R:cg0081	cg0081	-	Putative tautomerase	-...	NA	2.02678	0.060844	0.159982	0.200828	0.396349	11.3842	16
R:cg0082	cg0082	-	Chloride ion channel, ClC-family	-...	NA	-6.05734	2.19379e-05	0.000644608	-0.564529	0.37279	12.166	16
R:cg0083	cg0083	-	Putative nicotinamide mononucleotide uptake permease, nicotinamide mononucleotide (NMN) uptake permease (PnuC) family	-...	NA	0.483321	0.637567	0.753877	0.049685	0.370648	11.039	13
R:cg0085	cg0085	phoH1	ATPase related to phosphate starvation-inducible protein PhoU	-...	NA	NaN	NaN	NaN	#NAME?	NaN	#NAME?	0
R:cg0087	cg0087	-	Putative membrane transport protein	-...	NA	11.532	0.0550668	0.150516	0.639455	0.0784187	7.8105	2
R:cg0088	cg0088	citP	Putative secondary Mg2+/H+:citrate transporter, CitMHS-family	-...	NA	-0.80873	0.435813	0.588314	-0.182117	0.780076	10.8013	12
R:cg0089	cg0089	citA	Two-component system, sensory histidine kinase involved in regulation of citrate utilization	2.7.3.-...	NA	0.20023	0.847915	0.904887	0.0498051	0.658101	9.75598	7
R:cg0090	cg0090	citB	Two-component system, transcriptional response regulator involved in regulation of citrate utilization	-...	NA	3.87888	0.0178583	0.0678537	0.443468	0.255647	9.18894	5
R:cg0091	cg0091	-	Putative reductase	-...	NA	NaN	NaN	NaN	0.621269	NaN	11.2229	1
R:cg0092	cg0092	-	Putative membrane protein	-...	NA	NaN	NaN	NaN	#NAME?	NaN	#NAME?	0
R:cg0095	cg0095	bioB	Biotin synthase	2.8.1.6...	NA	NaN	NaN	NaN	#NAME?	NaN	#NAME?	0
R:cg0096	cg0096	-	Conserved hypothetical protein	-...	NA	NaN	NaN	NaN	#NAME?	NaN	#NAME?	0
R:cg0097	cg0097	-	Conserved hypothetical protein	-...	NA	-1.1511	0.26771	0.423294	-0.161658	0.561752	11.2958	16
R:cg0103	cg0103	crnT	Putative drug efflux permease, MFS-type	-...	NA	NaN	NaN	NaN	#NAME?	NaN	#NAME?	0
R:cg0104	cg0104	codA	Creatinine deaminase	3.5.4.21...	NA	1.2404	0.254787	0.408354	0.263261	0.6003	10.2709	8
R:cg0105	cg0105	-	Hypothetical protein	-...	NA	2.33113	0.0364862	0.114458	0.206444	0.33136	10.6604	14
R:cg0107	cg0107	-	Putative secreted protein	-...	NA	1.2276	0.238516	0.390077	0.0769322	0.250676	14.4595	16
R:cg0108	cg0108	-	Putative acetyltransferase/hydrolase	-...	NA	-0.03309	0.97407	0.982991	-0.0043376	0.50769	11.0667	15
R:cg0109	cg0109	lip1	Triacylglycerol lipase	3.1.1.3...	NA	1.75111	0.103471	0.22438	0.380384	0.812781	11.0452	14
R:cg0110	cg0110	lip2	Triacylglycerol lipase	3.1.1.3...	NA	-2.22225	0.0903862	0.207927	-0.503448	0.506579	10.4056	5
R:cg0111	cg0111	-	Hypothetical protein	-...	NA	NaN	NaN	NaN	#NAME?	NaN	#NAME?	0
R:cg0112	cg0112	ureR	Putative transcriptional regulator, MarR-family	-...	NA	NaN	NaN	NaN	#NAME?	NaN	#NAME?	0
R:cg0113	cg0113	ureA	Urease gamma subunit	3.5.1.5...	NA	NaN	NaN	NaN	1.23695	NaN	12.4829	1
R:cg0114	cg0114	ureB	Urease beta subunit	3.5.1.5...	NA	0.153102	0.903283	0.941187	0.12522	1.15667	10.1926	2
R:cg0115	cg0115	ureC	Urease alpha subunit	3.5.1.5...	NA	2.04334	0.177731	0.321375	0.885839	0.750888	10.2322	3
R:cg0116	cg0116	ureE	Urease accessory protein UreE	-...	NA	0.924647	0.423348	0.577551	0.127754	0.276329	10.3914	4
R:cg0117	cg0117	ureF	Urease accessory protein UreF	-...	NA	-3.94131	0.0169411	0.0657867	-0.229472	0.130189	10.6665	5
R:cg0118	cg0118	ureG	Urease accessory protein UreG	-...	NA	NaN	NaN	NaN	1.82309	NaN	10.5045	1
R:cg0119	cg0119	ureD	Urease accessory protein UreD	-...	NA	6.52715	0.0967815	0.216256	0.701855	0.152068	9.42155	2
R:cg0120	cg0120	-	Putative hydrolase	-...	NA	-0.148889	0.888846	0.929445	-0.0373054	0.560268	10.3089	5
R:cg0121	cg0121	-	Putative multidrug efflux permease, MFS-type	-...	NA	-0.850166	0.408599	0.562781	-0.111337	0.523835	12.1982	16
R:cg0122	cg0122	-	Hypothetical protein	-...	NA	3.94632	0.0022871	0.0162587	0.342249	0.300428	10.9063	12
R:cg0123	cg0123	htpG	Chaperone protein HtpG	-...	NA	NaN	NaN	NaN	#NAME?	NaN	#NAME?	0
R:cg0124	cg0124	amn	AMP nucleosidase	3.2.2.4...	NA	7.61678	0.0831059	0.194318	0.364337	0.0676468	11.3683	2
R:cg0126	cg0126	-	Hypothetical protein	-...	NA	1.17175	0.449758	0.599338	0.422618	0.510068	13.5852	2
R:cg0127	cg0127	-	Thiamine pyrophosphate-dependent enzyme	-...	NA	NaN	NaN	NaN	#NAME?	NaN	#NAME?	0
R:cg0128	cg0128	-	Putative secreted protein	-...	NA	NaN	NaN	NaN	#NAME?	NaN	#NAME?	0
R:cg0129	cg0129	putA	Proline dehydrogenase/delta-1-pyrroline-5-carboxylate dehydrogenase	1.5.99.8...	NA	-1.62074	0.180389	0.323526	-0.0702226	0.0968829	11.4012	5
R:cg0131	cg0131	-	Putative oxidoreductase	-...	NA	NaN	NaN	NaN	#NAME?	NaN	#NAME?	0
R:cg0133	cg0133	-	Putative secondary aminobenzoyl-glutamate transporter, AbgT-family	-...	NA	-4.47092	0.0110668	0.0490222	-0.744944	0.372573	10.6702	5
R:cg0134	cg0134	-	Hydrolase, Ama/HipO/HyuC-family	-...	NA	NaN	NaN	NaN	0.134959	NaN	10.8371	1
R:cg0135	cg0135	-	Putative membrane protein	-...	NA	NaN	NaN	NaN	#NAME?	NaN	#NAME?	0
R:cg0136	cg0136	-	Putative membrane protein	-...	NA	NaN	NaN	NaN	#NAME?	NaN	#NAME?	0
R:cg0138	cg0138	-	ATP/GTP-binding protein	-...	NA	NaN	NaN	NaN	#NAME?	NaN	#NAME?	0
R:cg0139	cg0139	-	Putative transcriptional regulator, DeoR-family	-...	NA	-1.43955	0.386514	0.543835	-0.229555	0.225515	11.4626	2
R:cg0141	cg0141	-	Putative glyoxalase	-...	NA	4.19927	0.0246434	0.0853811	0.46563	0.221767	11.5706	4
R:cg0142	cg0142	-	Putative mannitol-1-phosphatase	3.1.3.-...	NA	NaN	NaN	NaN	#NAME?	NaN	#NAME?	0
R:cg0143	cg0143	mtlD	Mannitol-1-phosphate 5-dehydrogenase	1.1.1.17...	NA	NaN	NaN	NaN	#NAME?	NaN	#NAME?	0
R:cg0144	cg0144	rbtT	Putative sugar/metabolite permease, MFS-type	-...	NA	NaN	NaN	NaN	-0.151842	NaN	9.93457	1
R:cg0146	cg0146	-	Putative transcriptional regulator, DeoR-family	-...	NA	NaN	NaN	NaN	#NAME?	NaN	#NAME?	0
R:cg0147	cg0147	xylB	Xylulose kinase	2.7.1.17...	NA	NaN	NaN	NaN	#NAME?	NaN	#NAME?	0
R:cg0148	cg0148	panC	Pantoate--beta-alanine ligase	6.3.2.1...	NA	-4.02849	0.00198711	0.014597	-0.336997	0.289784	11.7623	12
R:cg0149	cg0149	panB	3-Methyl-2-oxobutanoate hydroxymethyltransferase	2.1.2.11...	NA	-5.01107	0.000303633	0.00390733	-0.300525	0.216233	12.2656	13
R:cg0150	cg0150	-	Conserved putative transcriptional regulatory protein	-...	NA	NaN	NaN	NaN	-0.59596	NaN	9.78941	1
R:cg0151	cg0151	mag	Putative 3-methylpurine DNA glycosylase	-...	NA	0.723251	0.521816	0.665134	0.146861	0.406113	10.7677	4
R:cg0152	cg0152	-	Hypothetical protein	-...	NA	NaN	NaN	NaN	#NAME?	NaN	#NAME?	0
R:cg0153	cg0153	hde	Putative esterase/lipase	3.1.1.-...	NA	NaN	NaN	NaN	#NAME?	NaN	#NAME?	0
R:cg0154	cg0154	-	Putative hydrolase	-...	NA	NaN	NaN	NaN	-0.012926	NaN	12.6229	1
R:cg0155	cg0155	-	Conserved hypothetical protein, carbonic anhydrases/acetyltransferases (isoleucine patch superfamily)	2.3.1.-...	NA	-4.10456	0.0545452	0.149554	-0.354781	0.149711	11.3678	3
R:cg0156	cg0156	cysR	Transcriptional activator of assimilatory sulfate reduction, ROK-family	-...	NA	-0.00643057	0.994954	0.997295	-0.00141714	0.881504	14.1694	16
R:cg0158	cg0158	-	Putative drug efflux permease, MFS-type	-...	NA	NaN	NaN	NaN	#NAME?	NaN	#NAME?	0
R:cg0159	cg0159	-	Hypothetical protein	-...	NA	NaN	NaN	NaN	#NAME?	NaN	#NAME?	0
R:cg0160	cg0160	-	Hypothetical protein	-...	NA	NaN	NaN	NaN	#NAME?	NaN	#NAME?	0
R:cg0161	cg0161	-	Putative membrane protein	-...	NA	1.82077	0.0886478	0.20564	0.156014	0.342743	12.087	16
R:cg0162	cg0162	-	Putative membrane protein	-...	NA	1.44749	0.384874	0.542246	5.60056	5.4718	9.57077	2
R:cg0163	cg0163	-	Putative membrane protein	2.4.1.-...	NA	3.36039	0.0437208	0.129339	1.1199	0.666533	10.2149	4
R:cg0165	cg0165	-	Putative membrane protein	-...	NA	-2.50468	0.0242802	0.0849327	-0.280259	0.447575	12.4396	16
R:cg0166	cg0166	-	Conserved hypothetical protein, Ankyrin repeat	-...	NA	1.49131	0.156608	0.297202	0.181499	0.486817	10.7161	16
R:cg0167	cg0167	-	Putative membrane protein, DUF81-family	-...	NA	NaN	NaN	NaN	#NAME?	NaN	#NAME?	0
R:cg0168	cg0168	-	Putative secondary chloramphenicol transporter, drug/metabolite transporter (DMT) superfamily	-...	NA	NaN	NaN	NaN	#NAME?	NaN	#NAME?	0
R:cg0170	cg0170	-	Putative membrane protein	-...	NA	NaN	NaN	NaN	#NAME?	NaN	#NAME?	0
R:cg0171	cg0171	-	Putative secreted protein	-...	NA	NaN	NaN	NaN	#NAME?	NaN	#NAME?	0
R:cg0172	cg0172	panD	Aspartate 1-decarboxylase	4.1.1.11...	NA	-1.23115	0.273013	0.428986	-0.460042	0.915295	10.6192	6
R:cg0173	cg0173	-	Conserved hypothetical protein	-...	NA	-2.78729	0.0138092	0.0574189	-0.152401	0.218709	13.3886	16
R:cg0174	cg0174	-	Conserved putative membrane protein	-...	NA	-4.84701	0.000400263	0.004736	-0.452128	0.336325	11.5152	13
R:cg0175	cg0175	-	Putative secreted protein	-...	NA	-0.410575	0.693661	0.793719	-0.0968542	0.667223	10.7351	8
R:cg0176	cg0176	-	Putative membrane protein, DUF81-family	-...	NA	-0.26562	0.79504	0.869333	-0.0348061	0.472461	10.7287	13
R:cg0177	cg0177	-	Hypothetical protein	-...	NA	-0.237148	0.81575	0.880943	-0.032943	0.555652	14.5887	16
R:cg0178	cg0178	hrpB	ATP-dependent RNA helicase	3.-...	NA	1.56833	0.167852	0.310191	0.438015	0.738925	10.4787	7
R:cg0179	cg0179	-	Putative membrane protein	-...	NA	-0.508974	0.637562	0.753877	-0.158197	0.695003	8.6588	5
R:cg0180	cg0180	maa	Maltose O-acetyltransferase	2.3.1.79...	NA	NaN	NaN	NaN	#NAME?	NaN	#NAME?	0
R:cg0181	cg0181	alkB	Alkylated DNA repair protein AlkB	-...	NA	NaN	NaN	NaN	#NAME?	NaN	#NAME?	0
R:cg0182	cg0182	tagA2	DNA-3-methyladenine glycosylase I	3.2.2.20...	NA	NaN	NaN	NaN	#NAME?	NaN	#NAME?	0
R:cg0183	cg0183	-	Putative threonine efflux transporter, resistance to homoserine/threonine (RhtB) family	-...	NA	NaN	NaN	NaN	1.74188	NaN	11.4375	1
R:cg0184	cg0184	-	Conserved hypothetical protein	-...	NA	NaN	NaN	NaN	#NAME?	NaN	#NAME?	0
R:cg0185	cg0185	-	Putative glyoxalase	-...	NA	-0.506421	0.620443	0.741084	-0.0728492	0.557133	10.5958	15
R:cg0186	cg0186	-	Putative methylated-DNA--protein-cysteine methyltransferase	-...	NA	0.948651	0.367574	0.524694	0.140905	0.4697	10.9763	10
R:cg0187	cg0187	-	Conserved hypothetical protein	-...	NA	-0.294776	0.787386	0.864604	-0.00740818	0.050263	12.275	4
R:cg0188	cg0188	-	Conserved hypothetical protein	-...	NA	-0.733836	0.476076	0.622911	-0.106588	0.543469	10.979	14
R:cg0191	cg0191	-	Putative translation initiation inhibitor, YjgF-family	-...	NA	0.104898	0.917847	0.94907	0.0142072	0.541753	11.836	16
R:cg0192	cg0192	-	Conserved hypothetical protein	-...	NA	-0.717801	0.48558	0.629932	-0.12276	0.639907	11.1349	14
R:cg0193	cg0193	pepO	Endopeptidase	3.4.24.-...	NA	6.64147	7.85538e-06	0.000307756	0.426134	0.25665	12.6678	16
R:cg0194	cg0194	-	Putative secreted protein	-...	NA	NaN	NaN	NaN	#NAME?	NaN	#NAME?	0
R:cg0195	cg0195	-	Putative membrane protein	-...	NA	NaN	NaN	NaN	#NAME?	NaN	#NAME?	0
R:cg0196	cg0196	-	Putative transcriptional regulator, GntR-family	-...	NA	-5.46809	0.00278526	0.0183911	-0.619733	0.277616	11.5194	6
R:cg0197	cg0197	iolC	Putative 5-dehydro-2-deoxygluconokinase	2.7.1.92...	NA	NaN	NaN	NaN	#NAME?	NaN	#NAME?	0
R:cg0198	cg0198	-	Conserved hypothetical protein, probably involved in myo-inositol metabolism	-...	NA	-0.105251	0.925782	0.956153	-0.0696915	1.14687	8.27821	3
R:cg0199	cg0199	iolA	Methylmalonate-semialdehyde dehydrogenase	1.2.1.27...	NA	NaN	NaN	NaN	#NAME?	NaN	#NAME?	0
R:cg0201	cg0201	iolB	Uncharacterized enzyme involved in inositol metabolism	-...	NA	1.79029	0.324292	0.48247	0.629996	0.497654	11.4311	2
R:cg0202	cg0202	iolD	Putative acetolactate synthase, large subunit	2.2.1.6...	NA	0.599116	0.567971	0.702019	0.138402	0.653397	11.5385	8
R:cg0203	cg0203	iolE	Putative myo-inosose-2 dehydratase	4.2.1.44...	NA	-0.408865	0.688417	0.791186	-0.0652152	0.638012	11.4154	16
R:cg0204	cg0204	iolG	Myo-inositol 2-dehydrogenase	1.1.1.18...	NA	0.604087	0.554813	0.693596	0.0602131	0.398705	11.5637	16
R:cg0205	cg0205	iolH	Myo-inositol catabolism protein	-...	NA	1.42343	0.175078	0.318866	0.179504	0.504427	11.6521	16
R:cg0206	cg0206	iolP	Putative myo-inositol permease, MFS-type	-...	NA	0.133559	0.900201	0.939086	0.0519173	0.86921	10.1929	5
R:cg0207	cg0207	-	Hypothetical oxidoreductase	-...	NA	NaN	NaN	NaN	-0.86783	NaN	10.0304	1
R:cg0208	cg0208	-	Hypothetical protein	-...	NA	NaN	NaN	NaN	-0.281501	NaN	10.4145	1
R:cg0209	cg0209	-	Hypothetical protein	-...	NA	-0.649017	0.544955	0.683896	-0.0554586	0.209309	11.2528	6
R:cg0210	cg0210	-	Putative transcriptional regulator, LacI-family	-...	NA	-4.51835	0.000577573	0.00609737	-0.592718	0.490831	11.5941	14
R:cg0211	cg0211	-	Putative oxidoreductase	-...	NA	NaN	NaN	NaN	#NAME?	NaN	#NAME?	0
R:cg0212	cg0212	-	Conserved hypothetical protein	-...	NA	-0.99089	0.354747	0.512639	-0.283876	0.810304	10.0127	8
R:cg0214	cg0214	-	Hypothetical protein	-...	NA	-0.265384	0.807905	0.878678	-0.0397637	0.29967	10.5014	4
R:cg0215	cg0215	cspA	Cold-shock protein A	-...	NA	1.98766	0.065421	0.165953	0.320114	0.644201	14.3088	16
R:cg0216	cg0216	-	Putative membrane protein	-...	NA	0.341342	0.79059	0.867209	0.0274622	0.113779	8.31031	2
R:cg0217	cg0217	-	Putative transcriptional regulator, ArsR-family	-...	NA	NaN	NaN	NaN	#NAME?	NaN	#NAME?	0
R:cg0218	cg0218	-	O-methyl transferase, putative pseudogene (N-terminal fragment)	-...	NA	2.44849	0.134063	0.268583	0.417504	0.295341	8.33611	3
R:cg0219	cg0219	-	O-methyl transferase, putative pseudogene (C-terminal fragment)	-...	NA	NaN	NaN	NaN	0.344426	NaN	10.2353	1
R:cg0220	cg0220	-	Putative acetyltransferase, GNAT-family	-...	NA	NaN	NaN	NaN	#NAME?	NaN	#NAME?	0
R:cg0221	cg0221	-	Putative transcriptional regulator, LacI-family	-...	NA	NaN	NaN	NaN	#NAME?	NaN	#NAME?	0
R:cg0222	cg0222	-	Putative membrane protein	-...	NA	NaN	NaN	NaN	#NAME?	NaN	#NAME?	0
R:cg0223	cg0223	-	Putative sugar/metabolite permease, MFS-type	-...	NA	NaN	NaN	NaN	#NAME?	NaN	#NAME?	0
R:cg0228	cg0228	-	Two-component system, sensory histidine kinase, putative pseudogene	-...	NA	-5.95452	0.000214145	0.00315069	-0.824055	0.437632	10.5538	10
R:cg0229	cg0229	gltB	Glutamate synthase (NADPH), large chain	1.4.1.13...	NA	NaN	NaN	NaN	#NAME?	NaN	#NAME?	0
R:cg0230	cg0230	gltD	Glutamate synthase (NADPH), small chain	1.4.1.13...	NA	5.31721	8.61851e-05	0.00169442	0.341445	0.25686	12.5136	16
R:cg0231	cg0231	-	Putative membrane protein	-...	NA	-0.851919	0.422445	0.576894	-0.188629	0.626262	10.0847	8
R:cg0232	cg0232	-	Putative secreted protein	-...	NA	1.28329	0.218863	0.367481	0.163741	0.510377	11.7586	16
R:cg0233	cg0233	-	Conserved hypothetical protein	-...	NA	0.124756	0.902373	0.940795	0.0175511	0.562733	12.5542	16
R:cg0235	cg0235	emb	Membrane-associated arabinosyltransferase	-...	NA	0.682094	0.505576	0.648241	0.0574622	0.336975	13.7683	16
R:cg0236	cg0236	-	Putative membrane protein	-...	NA	0.247595	0.816638	0.881109	0.0456713	0.412465	10.45	5
R:cg0237	cg0237	-	Putative oxidoreductase	-...	NA	0.0253588	0.982071	0.988237	0.000818924	0.0559339	13.108	3
R:cg0238	cg0238	-	FAD/FMN-containing dehydrogenase	1.1.-...	NA	72.213	5.85228e-06	0.000251648	0.576557	0.0159682	13.7131	4
R:cg0239	cg0239	-	Hypothetical protein	-...	NA	3.94892	0.028965	0.0959875	0.184862	0.0936263	12.6788	4
R:cg0240	cg0240	-	Putative membrane protein	-...	NA	NaN	NaN	NaN	#NAME?	NaN	#NAME?	0
R:cg0241	cg0241	-	Conserved hypothetical protein	-...	NA	NaN	NaN	NaN	1.80636	NaN	13.9973	1
R:cg0242	cg0242	-	Hypothetical protein	-...	NA	1.93338	0.0819747	0.193028	0.395913	0.679171	11.7471	11
R:cg0243	cg0243	-	Putative membrane protein	-...	NA	NaN	NaN	NaN	#NAME?	NaN	#NAME?	0
R:cg0244	cg0244	-	Putative membrane protein	-...	NA	-0.466338	0.660585	0.774343	-0.141059	0.740929	10.7932	6
R:cg0245	cg0245	-	Conserved hypothetical protein	-...	NA	1.34735	0.204966	0.351565	0.185853	0.477838	11.3294	12
R:cg0246	cg0246	-	Glycosyl transferase	-...	NA	NaN	NaN	NaN	#NAME?	NaN	#NAME?	0
R:cg0247	cg0247	-	Conserved hypothetical protein	-...	NA	-2.85148	0.0214303	0.0775804	-0.672629	0.707663	10.9996	9
R:cg0248	cg0248	-	ABC-type putative polysaccharide transporter, ATPase subunit	-...	NA	0.447383	0.668114	0.77851	0.0670103	0.42365	11.0407	8
R:cg0249	cg0249	-	ABC-type putative polysaccharide transporter, permease subunit	-...	NA	1.16519	0.328167	0.485595	0.0841643	0.144465	11.9661	4
R:cg0250	cg0250	-	Putative aminotransferase	-...	NA	-1.84275	0.162593	0.305273	-0.18405	0.199756	11.3061	4
R:cg0251	cg0251	-	Quinone oxidoreductase	1.6.5.5...	NA	-1.71928	0.184055	0.327106	-0.129638	0.150805	11.0606	4
R:cg0252	cg0252	-	Putative membrane protein	-...	NA	-0.270743	0.792095	0.867908	-0.0364851	0.446945	12.738	11
R:cg0253	cg0253	-	Putative 2Fe-2S ferredoxin	-...	NA	NaN	NaN	NaN	#NAME?	NaN	#NAME?	0
R:cg0254	cg0254	-	Putative secondary Na+/alanine symporter, alanine or glycine:cation symporter (AGCS) family	-...	NA	NaN	NaN	NaN	-0.33805	NaN	10.0723	1
R:cg0255	cg0255	-	Hypothetical protein	-...	NA	NaN	NaN	NaN	#NAME?	NaN	#NAME?	0
R:cg0256	cg0256	-	Conserved hypothetical protein	-...	NA	-15.968	0.0398165	0.121869	-0.500704	0.0443451	9.91829	2
R:cg0257	cg0257	moeB	Molybdopterin cofactor synthase, subunit 3	-...	NA	-0.17336	0.890722	0.930849	-0.0580706	0.473721	10.4726	2
R:cg0258	cg0258	moaE	Molybdopterin cofactor synthase, subunit 2	-...	NA	-1.22198	0.240572	0.391986	-0.289893	0.948931	12.7194	16
R:cg0259	cg0259	moaB	Molybdopterin cofactor biosynthesis protein, Mog-family	-...	NA	-0.757257	0.468257	0.616533	-0.0975237	0.407256	11.5271	10
R:cg0260	cg0260	moaC	Molybdopterin cofactor synthesis protein C	-...	NA	-0.89303	0.39096	0.548339	-0.127109	0.493059	11.6964	12
R:cg0261	cg0261	moeA1	Molybdopterin cofactor synthesis protein, MoeA-family	-...	NA	NaN	NaN	NaN	#NAME?	NaN	#NAME?	0
R:cg0262	cg0262	modB	ABC-type putative molybdenum transporter, permease subunit	-...	NA	NaN	NaN	NaN	#NAME?	NaN	#NAME?	0
R:cg0263	cg0263	modA	ABC-type putative molybdenum transporter, substrate-binding lipoprotein	-...	NA	0.901664	0.462399	0.61156	0.056773	0.109058	10.7508	3
R:cg0264	cg0264	-	Putative molybdopterin converting factor, small subunit	-...	NA	-0.923358	0.398191	0.553636	-0.148528	0.394016	10.8432	6
R:cg0265	cg0265	-	ABC-type putative molybdenum transporter, ATPase subunit	-...	NA	1.85694	0.122452	0.250154	0.213711	0.281907	10.5923	6
R:cg0266	cg0266	-	Putative membrane protein	-...	NA	1.51328	0.204762	0.351565	0.141594	0.209224	10.336	5
R:cg0267	cg0267	pat	Phenylalanine aminotransferase, AT class I	2.6.1.-...	NA	-2.51384	0.0238452	0.0839105	-0.220463	0.350799	12.8141	16
R:cg0269	cg0269	-	Conserved hypothetical protein	-...	NA	0.888175	0.42463	0.57764	0.208333	0.5245	10.2863	5
R:cg0270	cg0270	-	Hypothetical protein	-...	NA	0.0278388	0.978248	0.985515	0.00404426	0.523794	10.3699	13
R:cg0272	cg0272	-	Putative transcriptional regulator, LysR-family	-...	NA	4.15196	0.0534045	0.147738	0.630344	0.262957	8.15119	3
R:cg0273	cg0273	-	Putative alcohol dehydrogenase, type III	1.1.1.1...	NA	5.06931	0.0148218	0.0599329	0.705987	0.278534	6.7427	4
R:cg0274	cg0274	-	Putative oxidoreductase	-...	NA	-3.49107	0.0397361	0.121834	-0.465903	0.266911	9.68107	4
R:cg0275	cg0275	mgtE2	Putative Mg2+/Co2+/Ni2+ transporter, Mg2+ transporter-E (MgtE) family	-...	NA	NaN	NaN	NaN	#NAME?	NaN	#NAME?	0
R:cg0277	cg0277	-	Putative secondary Na+:di-/tricarboxylate symporter, divalent anion:Na+ symporter (DASS) family	-...	NA	NaN	NaN	NaN	#NAME?	NaN	#NAME?	0
R:cg0279	cg0279	tyrA	Putative prephenate dehydrogenase	1.3.1.12...	NA	0.434393	0.674231	0.781505	0.132564	0.965035	12.6699	10
R:cg0280	cg0280	-	Conserved hypothetical protein	-...	NA	NaN	NaN	NaN	#NAME?	NaN	#NAME?	0
R:cg0281	cg0281	-	tRNA-specific adenosine deaminase	3.5.4.-...	NA	NaN	NaN	NaN	-0.175559	NaN	10.3408	1
R:cg0282	cg0282	-	Conserved hypothetical protein	-...	NA	-2.07138	0.0572815	0.154179	-0.480307	0.898058	11.1592	15
R:cg0283	cg0283	-	Putative membrane protein	-...	NA	NaN	NaN	NaN	#NAME?	NaN	#NAME?	0
R:cg0284	cg0284	-	Putative multidrug efflux protein, resistance-nodulation-cell division (RND) superfamily	-...	NA	0.198945	0.847269	0.904746	0.0359804	0.542568	10.6366	9
R:cg0285	cg0285	tgt	Queuine tRNA-ribosyltransferase	2.4.2.29...	NA	8.39307	0.000393381	0.00471789	0.780023	0.227647	10.6554	6
R:cg0286	cg0286	-	Conserved putative membrane protein	-...	NA	-0.170092	0.867557	0.917344	-0.0526349	1.15786	10.8056	14
R:cg0287	cg0287	-	Hypothetical protein	-...	NA	-0.600669	0.566992	0.702019	-0.17246	0.81208	10.0409	8
R:cg0288	cg0288	-	ABC-type transporter, membrane and ATPase subunit	-...	NA	0.257634	0.813351	0.880343	0.177895	1.38099	10.306	4
R:cg0289	cg0289	gltX	Glutamate--tRNA ligase	6.1.1.17...	NA	NaN	NaN	NaN	#NAME?	NaN	#NAME?	0
R:cg0291	cg0291	-	Putative dioxygenase	-...	NA	NaN	NaN	NaN	#NAME?	NaN	#NAME?	0
R:cg0293_cg1715	cg0293_cg1715	-	cg1715|cg0293	-...	NA	NaN	NaN	NaN	#NAME?	NaN	#NAME?	0
R:cg0294	cg0294	-	Putative aminotransferase, AT class I	2.6.1.-...	NA	0.196538	0.846827	0.904746	0.0186215	0.378989	11.8331	16
R:cg0295	cg0295	-	Conserved hypothetical protein	-...	NA	1.65438	0.346123	0.504594	2.46275	2.10523	10.2336	2
R:cg0296	cg0296	dnaZX	DNA polymerase III, gamma and tau subunits	2.7.7.7...	NA	1.99886	0.0640803	0.163695	0.214158	0.428561	10.9301	16
R:cg0297	cg0297	-	Conserved hypothetical protein, DUF149-family	-...	NA	1.31102	0.209566	0.356627	0.118407	0.361265	11.439	16
R:cg0298	cg0298	recR	DNA repair protein (RecF pathway)	-...	NA	2.55842	0.0627431	0.162872	0.724061	0.632833	10.4785	5
R:cg0299	cg0299	cobQ	Cobyric acid synthase	-...	NA	0.357799	0.725479	0.819884	0.0227357	0.254173	13.077	16
R:cg0300	cg0300	-	Putative UDP-N-acetylmuramyl tripeptide synthase, involved in murein formation	-...	NA	-0.120805	0.905562	0.942315	-0.014334	0.459547	12.0074	15
R:cg0302	cg0302	-	Putative DNA polymerase III, epsilon subunit or related 3'-5' exonuclease	-...	NA	5.1872	0.0139128	0.0574433	0.714248	0.275389	8.07465	4
R:cg0303	cg0303	leuA	2-Isopropylmalate synthase	2.3.3.13...	NA	-0.281907	0.781867	0.861345	-0.014249	0.20218	14.9914	16
R:cg0304	cg0304	-	Putative membrane protein	-...	NA	NaN	NaN	NaN	#NAME?	NaN	#NAME?	0
R:cg0305	cg0305	-	Hypothetical protein	-...	NA	NaN	NaN	NaN	#NAME?	NaN	#NAME?	0
R:cg0306	cg0306	lysC	Aspartate kinase	2.7.2.4...	NA	-2.22471	0.0677576	0.169924	-0.873693	1.03905	11.5477	7
R:cg0307	cg0307	asd	Aspartate-semialdehyde dehydrogenase	1.2.1.11...	NA	0.237906	0.815173	0.880943	0.0245526	0.412812	13.7199	16
R:cg0308	cg0308	-	Putative membrane protein	-...	NA	-6.80535	0.000137073	0.00227981	-0.537655	0.237014	10.1727	9
R:cg0309	cg0309	sigC	RNA polymerase sigma factor, ECF-family	-...	NA	-3.09882	0.00733489	0.0362165	-0.159694	0.206135	12.5443	16
R:cg0310	cg0310	katA	Catalase	1.11.1.6...	NA	0.297804	0.769938	0.851569	0.0562156	0.755069	14.1595	16
R:cg0311	cg0311	-	Putative secreted protein	-...	NA	NaN	NaN	NaN	-0.356817	NaN	10.2761	1
R:cg0313	cg0313	lrp	Leucine-responsive transcriptional activator, AsnC-family	-...	NA	2.2113	0.157552	0.298671	0.374755	0.293534	8.38753	3
R:cg0314	cg0314	brnF	Secondary branched-chain amino acid efflux transporter, LIV-E family, large subunit	-...	NA	NaN	NaN	NaN	0.427175	NaN	13.4825	1
R:cg0315	cg0315	brnE	Secondary branched-chain amino acid efflux transporter, LIV-E family, small subunit	-...	NA	NaN	NaN	NaN	13.4141	NaN	5.50491	1
R:cg0316	cg0316	-	Putative secreted protein	-...	NA	-0.593577	0.578627	0.71039	-0.19084	0.787531	10.269	6
R:cg0317	cg0317	-	Putative transcriptional regulator, ArsR-family	-...	NA	26.0853	0.0243934	0.0849911	0.89517	0.0485316	13.8246	2
R:cg0318	cg0318	arsC1	Putative secondary arsenite transporter, arsenical resistance-3 (ACR3) family	-...	NA	NaN	NaN	NaN	#NAME?	NaN	#NAME?	0
R:cg0319	cg0319	arsX	Putative arsenate reductase (arsenical pump modifier)	1.20.4.1...	NA	NaN	NaN	NaN	#NAME?	NaN	#NAME?	0
R:cg0321	cg0321	mnhD1	Putative Na+/H+ antiporter, MnhD membrane subunit	-...	NA	1.8744	0.312002	0.471011	0.64987	0.490321	9.29608	2
R:cg0322	cg0322	-	Putative Na+/H+ antiporter, permease subunit	-...	NA	-3.15053	0.0117275	0.0508001	-1.11087	1.11501	10.6673	10
R:cg0323	cg0323	mnhE	Putative Na+/H+ antiporter, MnhE subunit	-...	NA	-3.37722	0.00414717	0.0240344	-0.24814	0.293899	12.9133	16
R:cg0324	cg0324	mnhD2	Putative secondary Na+/H+ antiporter, monovalent cation:proton antiporter-3 (CPA3) family	-...	NA	NaN	NaN	NaN	#NAME?	NaN	#NAME?	0
R:cg0325	cg0325	mnhC	Putative secondary Na+/H+ antiporter, monovalent cation:proton antiporter-3 (CPA3) family	-...	NA	0.785718	0.444267	0.594862	0.0705372	0.359097	12.4641	16
R:cg0326	cg0326	mnhAB	Putative secondary Na+/H+ antiporter, monovalent cation:proton antiporter-3 (CPA3) family	1.6.5.3...	NA	-0.161134	0.876539	0.92259	-0.0476147	0.835791	10.0476	8
R:cg0327	cg0327	-	Putative membrane protein	-...	NA	NaN	NaN	NaN	0.89623	NaN	9.79783	1
R:cg0328	cg0328	-	Hypothetical protein	-...	NA	1.53171	0.223109	0.371427	0.169505	0.221329	10.5011	4
R:cg0330	cg0330	cgtR1	Two-component system, transcriptional response regulator	-...	NA	-0.879059	0.393234	0.550215	-0.161165	0.733352	11.4209	16
R:cg0331	cg0331	cgtS1	Two-component system, sensory histidine kinase	2.7.3.-...	NA	-5.0635	0.0148685	0.0599845	-0.155928	0.0615891	14.0624	4
R:cg0332	cg0332	-	Putative secreted protein	-...	NA	NaN	NaN	NaN	#NAME?	NaN	#NAME?	0
R:cg0333	cg0333	-	Putative membrane protein	-...	NA	NaN	NaN	NaN	6.63879	NaN	10.9711	1
R:cg0334	cg0334	-	Putative secreted protein, probable acting as esterase	-...	NA	0.618827	0.553239	0.692236	0.0979334	0.47477	11.2303	9
R:cg0335	cg0335	-	Conserved hypothetical protein	-...	NA	NaN	NaN	NaN	#NAME?	NaN	#NAME?	0
R:cg0336	cg0336	ponA	Putative penicillin-binding protein 1B	2.4.2.-...	NA	6.65107	2.35669e-05	0.000670137	0.345226	0.187147	11.9395	13
R:cg0337	cg0337	whiB4	Putative transcriptional regulator, WhiB-family	-...	NA	-3.49887	0.00323103	0.0204903	-0.231913	0.265129	12.9773	16
R:cg0338	cg0338	-	Conserved hypothetical protein	-...	NA	3.07995	0.00762302	0.0374356	0.206397	0.268052	12.459	16
R:cg0339	cg0339	-	Conserved hypothetical protein, similar to endoribonuclease L-PSP	-...	NA	2.233	0.0524394	0.146283	0.187351	0.265318	10.8802	10
R:cg0340	cg0340	-	Putative sugar/metabolite permease, MFS-type	-...	NA	NaN	NaN	NaN	#NAME?	NaN	#NAME?	0
R:cg0341	cg0341	fadD1	Putative acyl-CoA synthase	6.2.1.-...	NA	NaN	NaN	NaN	#NAME?	NaN	#NAME?	0
R:cg0343	cg0343	-	Putative transcriptional regulator, MarR-family	-...	NA	NaN	NaN	NaN	-0.940561	NaN	10.5626	1
R:cg0344	cg0344	fabG1	3-Oxoacyl-(acyl-carrier protein) reductase	1.1.1.100...	NA	NaN	NaN	NaN	#NAME?	NaN	#NAME?	0
R:cg0345	cg0345	-	Putative metal-dependent amidohydrolase of the TIM-barrel fold	-...	NA	NaN	NaN	NaN	#NAME?	NaN	#NAME?	0
R:cg0346	cg0346	fadE	Glutaryl-CoA dehydrogenase	1.3.99.7...	NA	NaN	NaN	NaN	#NAME?	NaN	#NAME?	0
R:cg0347	cg0347	-	Putative dehydratase, MaoC-family	-...	NA	NaN	NaN	NaN	#NAME?	NaN	#NAME?	0
R:cg0349	cg0349	-	Putative metal-dependent hydrolase	-...	NA	-0.856819	0.439843	0.590589	-0.928967	2.42435	11.0043	5
R:cg0350	cg0350	-	Putative transcriptional regulator, Crp-family	-...	NA	-1.60147	0.137577	0.27314	-0.208211	0.450377	12.1439	12
R:cg0352	cg0352	-	Putative secreted protein	-...	NA	-2.60624	0.0799437	0.190682	-0.452235	0.34704	10.6016	4
R:cg0353	cg0353	nth	Putative endonuclease III	4.2.99.18...	NA	NaN	NaN	NaN	#NAME?	NaN	#NAME?	0
R:cg0354	cg0354	-	Putative secreted thio-disulfide isomerase	-...	NA	1.63634	0.152885	0.291877	0.159222	0.257442	11.3316	7
R:cg0355	cg0355	-	Putative NTP pyrophosphohydrolase	3.4.21.-...	NA	-1.64575	0.12806	0.259207	-0.20082	0.422702	11.8173	12
R:cg0356	cg0356	-	Putative membrane-associated serine protease, membrane protein	-...	NA	-6.7008	0.0215539	0.0778681	-0.406324	0.105029	11.1131	3
R:cg0358	cg0358	-	Putative hydrolase/acyltransferase	-...	NA	-1.83208	0.0918598	0.210323	-0.157731	0.310416	11.9506	13
R:cg0359	cg0359	-	Putative membrane protein	-...	NA	9.26006	0.00266496	0.0178643	0.194944	0.0421043	12.718	4
R:cg0360	cg0360	-	Conserved hypothetical protein	-...	NA	-1.15226	0.455036	0.60318	-0.258805	0.31764	11.0957	2
R:cg0362	cg0362	-	Conserved hypothetical protein	-...	NA	NaN	NaN	NaN	#NAME?	NaN	#NAME?	0
R:cg0363	cg0363	-	Putative secretion ATPase	-...	NA	NaN	NaN	NaN	#NAME?	NaN	#NAME?	0
R:cg0364	cg0364	-	Putative membrane protein	-...	NA	-3.24908	0.0475225	0.136472	-0.439059	0.270266	11.0552	4
R:cg0365	cg0365	-	Putative membrane protein	-...	NA	NaN	NaN	NaN	#NAME?	NaN	#NAME?	0
R:cg0366	cg0366	-	Conserved putative membrane protein	-...	NA	NaN	NaN	NaN	#NAME?	NaN	#NAME?	0
R:cg0368	cg0368	-	Conserved putative secreted protein	-...	NA	NaN	NaN	NaN	#NAME?	NaN	#NAME?	0
R:cg0369	cg0369	-	Conserved putative secreted protein	-...	NA	NaN	NaN	NaN	-0.0567437	NaN	10.1527	1
R:cg0370	cg0370	-	Putative ATP-dependent RNA helicase, DEAD/DEAH-box family	-...	NA	NaN	NaN	NaN	#NAME?	NaN	#NAME?	0
R:cg0371	cg0371	cspB	Cold-shock protein B	-...	NA	-1.05416	0.351274	0.509709	-0.603319	1.27975	9.9794	5
R:cg0372	cg0372	-	Hypothetical protein	-...	NA	NaN	NaN	NaN	#NAME?	NaN	#NAME?	0
R:cg0373	cg0373	topA	DNA topoisomerase I	5.99.1.2...	NA	NaN	NaN	NaN	#NAME?	NaN	#NAME?	0
R:cg0374	cg0374	-	Conserved hypothetical protein	-...	NA	NaN	NaN	NaN	#NAME?	NaN	#NAME?	0
R:cg0375	cg0375	cyaB	Putative adenylate cyclase	4.6.1.1...	NA	NaN	NaN	NaN	#NAME?	NaN	#NAME?	0
R:cg0376	cg0376	dnaX	Putative DNA polymerase III, delta' subunit	2.7.7.7...	NA	1.96336	0.188582	0.332802	0.899709	0.79371	10.6536	3
R:cg0378	cg0378	-	Putative phage-associated protein	-...	NA	-1.61568	0.140619	0.277306	-0.254135	0.497403	11.2245	10
R:cg0380	cg0380	-	Hypothetical protein	-...	NA	-0.283355	0.790965	0.867209	-0.0312216	0.246382	10.3339	5
R:cg0382	cg0382	-	Conserved hypothetical protein	-...	NA	1.1915	0.355679	0.513564	0.330429	0.480334	11.1023	3
R:cg0384	cg0384	rluC1	Pseudouridylate synthase	4.2.1.70...	NA	1.07551	0.476848	0.62319	0.367847	0.48369	7.856	2
R:cg0385	cg0385	bglS'	Beta-glucosidase, putative pseudogene (N-terminal fragment)	-...	NA	-1.31998	0.31767	0.47664	-0.215171	0.282344	10.0946	3
R:cg0386	cg0386	'bglS	Beta-glucosidase, putative pseudogene (C-terminal fragment)	-...	NA	1.40772	0.393208	0.550215	1.96039	1.96943	10.1743	2
R:cg0387	cg0387	-	Putative NAD/mycothiol-dependent formaldehyde dehydrogenase	1.2.1.-...	NA	3.8811	0.00372517	0.0230438	0.466247	0.379894	11.0044	10
R:cg0388	cg0388	-	Putative Zn-dependent hydrolase	-...	NA	1.81266	0.089945	0.207556	0.179589	0.3963	11.8227	16
R:cg0389	cg0389	-	Putative short chain dehydrogenase	-...	NA	NaN	NaN	NaN	#NAME?	NaN	#NAME?	0
R:cg0390	cg0390	-	Putative multidrug efflux permease, MFS-type	-...	NA	NaN	NaN	NaN	#NAME?	NaN	#NAME?	0
R:cg0391	cg0391	rmlB2	Putative dTDP-glucose 4,6-dehydratase	4.2.1.46...	NA	-0.7368	0.502123	0.645691	-0.270565	0.82112	11.9816	5
R:cg0393	cg0393	-	Conserved putative membrane protein	-...	NA	0.409406	0.692984	0.793719	0.0460389	0.337359	11.882	9
R:cg0394	cg0394	-	Putative glycosyl transferase	-...	NA	-2.20693	0.0583595	0.156364	-0.266742	0.362596	10.9698	9
R:cg0395	cg0395	-	Hypothetical protein	-...	NA	-4.20651	0.00076281	0.00755525	-0.249337	0.237096	12.1618	16
R:cg0396	cg0396	-	Putative glycosyl transferase	-...	NA	-4.01887	0.00111568	0.00973736	-0.509548	0.507155	11.5063	16
R:cg0397	cg0397	-	Putative 5'-nucleotidase	3.1.3.-...	NA	NaN	NaN	NaN	#NAME?	NaN	#NAME?	0
R:cg0398	cg0398	-	Hypothetical protein	-...	NA	-4.16053	0.000837093	0.00792636	-0.452637	0.435173	11.5055	16
R:cg0399	cg0399	-	Hypothetical protein	-...	NA	-0.583828	0.568624	0.702019	-0.0848347	0.562774	10.9673	15
R:cg0400	cg0400	adhC	Putative alcohol dehydrogenase (NADP(+))	1.1.1.2...	NA	4.59185	0.000352637	0.00442073	0.290426	0.252993	11.4509	16
R:cg0401	cg0401	rmlA1	Glucose-1-phosphate thymidylyltransferase	2.7.7.24...	NA	0.585729	0.567381	0.702019	0.0504774	0.333769	10.9489	15
R:cg0402	cg0402	rmlCD	dTDP-4-dehydrorhamnose 3,5-epimerase/dTDP-4-dehydrorhamnose reductase	5.1.3.13, 1.1.1.133...	NA	NaN	NaN	NaN	#NAME?	NaN	#NAME?	0
R:cg0403	cg0403	rmlB1	dTDP-glucose 4,6-dehydratase	4.2.1.46...	NA	4.84214	0.0168032	0.0654773	0.167753	0.0692886	12.6241	4
R:cg0404	cg0404	-	Conserved hypothetical protein, nitroreductase-family	-...	NA	0.929272	0.376999	0.534284	0.29945	1.01902	11.9063	10
R:cg0405	cg0405	-	ABC-type putative iron(III) dicitrate transporter, substrate-binding lipoprotein	-...	NA	NaN	NaN	NaN	#NAME?	NaN	#NAME?	0
R:cg0407	cg0407	-	Putative secreted protein	-...	NA	3.12792	0.0888047	0.205733	0.460333	0.254904	10.0251	3
R:cg0408	cg0408	-	Putative membrane protein	-...	NA	0.30623	0.81082	0.879483	0.191367	0.883759	9.76968	2
R:cg0409	cg0409	-	Putative metallopeptidase	-...	NA	-0.778282	0.449357	0.599256	-0.0490014	0.243847	11.9762	15
R:cg0410	cg0410	-	Putative prolyl endopeptidase	3.4.21.-...	NA	-1.1702	0.266649	0.422754	-0.133685	0.395742	11.8814	12
R:cg0411	cg0411	-	Putative membrane protein	-...	NA	-1.5461	0.156482	0.297202	-0.234532	0.479695	10.4321	10
R:cg0412	cg0412	-	Putative membrane protein	-...	NA	0.48071	0.639368	0.754993	0.0719821	0.539899	10.6643	13
R:cg0413	cg0413	cmt1	Trehalose corynomycolyl transferase	2.3.1.122...	NA	1.21341	0.243736	0.394951	0.0819365	0.270104	15.2241	16
R:cg0414	cg0414	wzz	Cell surface polysaccharide biosynthesis/chain length determinant	-...	NA	-1.70514	0.108785	0.232852	-0.257777	0.604706	13.0256	16
R:cg0415	cg0415	ptpA2	Putative protein-tyrosine-phosphatase	-...	NA	10.2596	0.0618558	0.161756	0.773322	0.106597	12.035	2
R:cg0416	cg0416	-	Putative secreted protein, carrying a eukaryotic domain	-...	NA	0.389394	0.716827	0.813234	0.021156	0.121487	13.006	5
R:cg0417	cg0417	capD	Putative dTDP-glucose 4,6-dehydratase, transmembrane protein	4.2.1.46...	NA	-4.11839	0.00260418	0.0176565	-0.465788	0.357652	12.0536	10
R:cg0418	cg0418	-	Putative aminotransferase, involved in cell wall biosynthesis	-...	NA	-2.27143	0.0407606	0.123685	-0.327424	0.539356	12.1367	14
R:cg0419	cg0419	-	Putative glycosyltransferase	2.4.-...	NA	-5.14191	0.000120443	0.00207286	-0.812321	0.631922	12.3014	16
R:cg0420	cg0420	-	Putative glycosyltransferase	2.4.-...	NA	-8.88373	2.31569e-07	2.26808e-05	-1.10978	0.499689	11.0025	16
R:cg0421	cg0421	wzx	Putative PST O-antigen protein, multidrug/oligosaccharidyl-lipid/polysaccharide (MOP) translocase	-...	NA	-5.07149	0.000274513	0.00365962	-0.952308	0.677039	10.1779	13
R:cg0422	cg0422	murA	UDP-N-acetylglucosamine 1-carboxyvinyltransferase	2.5.1.7...	NA	-6.05958	2.18496e-05	0.000644608	-0.493981	0.326082	12.925	16
R:cg0423	cg0423	murB	UDP-N-acetylenolpyruvoylglucosamine reductase	1.1.1.158...	NA	-5.14627	0.000119439	0.00207286	-0.460378	0.357834	11.9768	16
R:cg0424	cg0424	-	Putative glycosyltransferase	2.4.-...	NA	-3.10493	0.00724392	0.0358737	-0.491366	0.633014	12.9042	16
R:cg0426	cg0426	tnp17a(ISCg17a)	Transposase, putative pseudogene	-...	NA	-1.38968	0.19211	0.336336	-0.18548	0.462353	10.4542	12
R:cg0427	cg0427	tnp17b(ISCg17a)	Transposase, putative pseudogene	-...	NA	3.15126	0.195622	0.340441	1.13063	0.507401	6.68929	2
R:cg0428	cg0428	tnp17c(ISCG17a)	Transposase, putative pseudogene	-...	NA	NaN	NaN	NaN	#NAME?	NaN	#NAME?	0
R:cg0431	cg0431	-	Putative membrane protein, involved in polysaccharide acetylation	-...	NA	NaN	NaN	NaN	#NAME?	NaN	#NAME?	0
R:cg0432	cg0432	-	Putative lipopolysaccharide modification acyltransferase	-...	NA	-6.14536	7.25486e-05	0.00153911	-0.758437	0.427526	12.6461	12
R:cg0435	cg0435	udgA1	UDP-glucose 6-dehydrogenase	1.1.1.22...	NA	-3.53631	0.00299207	0.0193224	-0.149852	0.169501	13.4662	16
R:cg0436	cg0436	-	Hypothetical protein	-...	NA	NaN	NaN	NaN	#NAME?	NaN	#NAME?	0
R:cg0437	cg0437	wzy	Putative membrane protein, involved in polysaccharide polymerization	-...	NA	-3.07462	0.00770647	0.0376358	-0.402501	0.523644	13.1823	16
R:cg0438	cg0438	-	Putative glycosyltransferase	2.4.-...	NA	-1.22503	0.239455	0.390832	-0.133456	0.435766	13.6485	16
R:cg0439	cg0439	-	Putative acetyl transferase	2.3.1.-...	NA	-3.8994	0.00142296	0.0113422	-0.160602	0.164746	12.4723	16
R:cg0440	cg0440	-	Hypothetical protein	-...	NA	NaN	NaN	NaN	#NAME?	NaN	#NAME?	0
R:cg0441	cg0441	lpd	Dihydrolipoamide dehydrogenase	1.8.1.4...	NA	12.7555	4.2554e-09	1.07175e-06	0.590325	0.179242	14.2579	15
R:cg0442	cg0442	galU2	Putative UTP--glucose-1-phosphate uridylyltransferase	2.7.7.9...	NA	-0.659139	0.521312	0.665031	-0.0918998	0.521677	10.6924	14
R:cg0443	cg0443	-	Putative regulatory protein	-...	NA	-0.393955	0.761087	0.844428	-0.154647	0.555151	8.58089	2
R:cg0444	cg0444	ramB	Putative transcriptional regulator, HTH_3-family	-...	NA	-20.9719	0.000237145	0.00337166	-0.673714	0.0642492	14.2052	4
R:cg0445	cg0445	sdhCD	Succinate dehydrogenase, subunit CD	1.3.99.1...	NA	-6.71383	3.31406e-05	0.000845217	-0.64533	0.332968	13.854	12
R:cg0446	cg0446	sdhA	Succinate dehydrogenase, subunit A	1.3.99.1...	NA	-5.46043	0.000109261	0.00194573	-0.811911	0.556347	12.9878	14
R:cg0447	cg0447	sdhB	Succinate dehydrogenase, subunit B	1.3.99.1...	NA	-1.26637	0.224694	0.373361	-0.42651	1.34719	13.0703	16
R:cg0448	cg0448	-	Conserved putative membrane protein	-...	NA	-0.869944	0.398039	0.553636	-0.168385	0.774231	13.0232	16
R:cg0449	cg0449	-	Hypothetical protein	-...	NA	-0.148921	0.885816	0.927922	-0.0184275	0.34999	11.1499	8
R:cg0450	cg0450	-	Conserved hypothetical protein	-...	NA	NaN	NaN	NaN	#NAME?	NaN	#NAME?	0
R:cg0451	cg0451	-	Putative membrane protein	-...	NA	2.62546	0.0199622	0.0739358	0.285872	0.421707	11.8159	15
R:cg0452	cg0452	-	Hypothetical protein	-...	NA	5.28252	9.20585e-05	0.00176412	0.298758	0.226224	13.1643	16
R:cg0453	cg0453	-	Putative membrane protein	-...	NA	-0.351295	0.730253	0.824094	-0.0163769	0.186475	11.9653	16
R:cg0454	cg0454	-	Putative transcriptional regulator, TetR-family	-...	NA	NaN	NaN	NaN	#NAME?	NaN	#NAME?	0
R:cg0455	cg0455	-	Putative multidrug efflux permease, MFS-type	-...	NA	NaN	NaN	NaN	-1.27874	NaN	10.8733	1
R:cg0456	cg0456	-	Putative multidrug efflux permease, MFS-type	-...	NA	-20.8889	0.0304532	0.0996087	-0.421024	0.028504	11.3355	2
R:cg0457	cg0457	purU	Putative formyltetrahydrofolate deformylase	3.5.1.10...	NA	-9.57233	0.00241887	0.0168556	-0.65586	0.137033	11.3833	4
R:cg0458	cg0458	deoC	Deoxyribose-phosphate aldolase	4.1.2.4...	NA	NaN	NaN	NaN	0.277188	NaN	10.1943	1
R:cg0462	cg0462	-	Conserved hypothetical protein	-...	NA	NaN	NaN	NaN	#NAME?	NaN	#NAME?	0
R:cg0463	cg0463	-	Conserved hypothetical protein	-...	NA	0.39923	0.701623	0.800204	0.0299409	0.212122	12.0265	8
R:cg0464	cg0464	ctpA	Putative Cu2+ transporting P-type ATPase	3.6.1.36...	NA	NaN	NaN	NaN	0.213674	NaN	10.5545	1
R:cg0465	cg0465	-	Conserved putative membrane protein	-...	NA	NaN	NaN	NaN	0.388141	NaN	10.1592	1
R:cg0466	cg0466	-	Conserved putative secreted protein	-...	NA	6.04785	0.00377107	0.0230508	1.4352	0.530637	11.9372	5
R:cg0467	cg0467	-	ABC-type putative hemin transporter, substrate-binding lipoprotein	-...	NA	4.5571	0.00261393	0.0176565	0.743031	0.461173	11.228	8
R:cg0468	cg0468	-	ABC-type putative hemin transporter, permease subunit	-...	NA	NaN	NaN	NaN	1.12836	NaN	10.4322	1
R:cg0469	cg0469	-	ABC-type putative hemin transporter, ATPase subunit	-...	NA	NaN	NaN	NaN	#NAME?	NaN	#NAME?	0
R:cg0470	cg0470	-	Conserved secreted protein	-...	NA	7.26835	8.6499e-05	0.00169442	1.42578	0.588489	12.0207	9
R:cg0471	cg0471	-	Conserved secreted protein	-...	NA	39.0456	0.000655284	0.00667784	1.41671	0.0628447	12.7101	3
R:cg0472	cg0472	-	Conserved hypothetical protein	-...	NA	-5.51851	0.00148899	0.0117191	-0.188481	0.0903638	12.9767	7
R:cg0474	cg0474	-	Conserved hypothetical protein	-...	NA	-4.19881	0.0246506	0.0853811	-0.476589	0.227012	11.6828	4
R:cg0475	cg0475	-	Conserved hypothetical protein	-...	NA	-1.53767	0.152383	0.291877	-0.132801	0.299177	13.6853	12
R:cg0476	cg0476	murB2	Putative UDP-N-acetylmuramate dehydrogenase	1.1.1.158...	NA	-2.44941	0.0498308	0.141241	-0.161442	0.174383	12.539	7
R:cg0477	cg0477	-	Hypothetical protein	-...	NA	NaN	NaN	NaN	0.0721743	NaN	10.4329	1
R:cg0478_cg0479	cg0478_cg0479	-	cg0478|cg0479	-...	NA	NaN	NaN	NaN	-0.524019	NaN	10.2865	1
R:cg0479	cg0479	-	Hypothetical protein	-...	NA	NaN	NaN	NaN	#NAME?	NaN	#NAME?	0
R:cg0480	cg0480	fadD5	Long-chain-fatty-acid--CoA ligase	6.2.1.3...	NA	1.74483	0.101462	0.222843	0.137063	0.314217	14.0186	16
R:cg0481	cg0481	mshA	Putative glycosyltransferase, involved in mycothiol biosynthesis	2.4.1.-...	NA	0.350168	0.733476	0.826273	0.0727862	0.689396	11.1909	11
R:cg0482	cg0482	gpmA	Phosphoglycerate mutase 1	5.4.2.1...	NA	10.8991	1.59145e-08	2.80572e-06	0.42186	0.154823	14.1835	16
R:cg0483	cg0483	cgtS4	Two-component system, sensory histidine kinase	-...	NA	0.245287	0.815984	0.880943	0.0299647	0.299234	11.1393	6
R:cg0484	cg0484	cgtR4	Two-component system, transcriptional response regulator	-...	NA	-4.9481	0.00112357	0.00975787	-0.83561	0.506625	14.7115	9
R:cg0485	cg0485	-	Hypothetical protein	-...	NA	NaN	NaN	NaN	#NAME?	NaN	#NAME?	0
R:cg0486	cg0486	-	ABC-type transporter, ATPase and permease subunit	-...	NA	-3.21111	0.0489148	0.138868	-0.425451	0.264987	12.0982	4
R:cg0487	cg0487	-	Conserved hypothetical protein	-...	NA	21.9795	0.00206357	0.0149715	0.451986	0.0356179	10.8582	3
R:cg0488	cg0488	ppx1	Polyphosphatase, Ppx/GppA-family	3.6.1.-...	NA	-0.0463901	0.963611	0.976349	-0.00340008	0.293173	13.0085	16
R:cg0489	cg0489	-	Putative membrane protein	-...	NA	-1.70309	0.114287	0.24044	-0.169257	0.358328	11.0962	13
R:cg0490	cg0490	proC	Pyrroline-5-carboxylate reductase	1.5.1.2...	NA	1.92321	0.0958758	0.21505	0.556171	0.81795	10.7828	8
R:cg0491	cg0491	-	Hypothetical protein	-...	NA	-4.14952	0.000855943	0.00802674	-0.277399	0.267403	12.6764	16
R:cg0492	cg0492	-	Putative DNA-binding (excisionase) protein	-...	NA	1.62408	0.125181	0.254257	0.108663	0.267628	12.853	16
R:cg0493	cg0493	-	Hypothetical protein	-...	NA	-15.6332	1.08137e-10	6.35484e-08	-0.551483	0.141105	14.0308	16
R:cg0494	cg0494	-	Conserved hypothetical protein	-...	NA	-7.14174	3.38286e-06	0.000175411	-0.37657	0.210912	13.5658	16
R:cg0495	cg0495	-	Putative phosphatase	-...	NA	1.45466	0.166369	0.309789	0.158365	0.43547	10.8063	16
R:cg0496	cg0496	-	Hypothetical protein	-...	NA	NaN	NaN	NaN	#NAME?	NaN	#NAME?	0
R:cg0497	cg0497	hemA	Glutamyl-tRNA reductase	1.2.1.70...	NA	-1.42201	0.390178	0.547678	-0.510415	0.507616	10.4553	2
R:cg0498	cg0498	hemC	Porphobilinogen deaminase	2.5.1.61...	NA	-7.15936	0.000826385	0.00787523	-0.683007	0.233683	11.6962	6
R:cg0499	cg0499	-	Hypothetical protein	-...	NA	NaN	NaN	NaN	#NAME?	NaN	#NAME?	0
R:cg0500	cg0500	-	Putative transcriptional regulator, LysR-family	-...	NA	NaN	NaN	NaN	0.558921	NaN	9.96104	1
R:cg0501	cg0501	-	Putative shikimate permease, MFS-type	-...	NA	NaN	NaN	NaN	#NAME?	NaN	#NAME?	0
R:cg0502	cg0502	-	Putative phosphate isomerase/epimerase	-...	NA	0.901994	0.462259	0.61156	0.265538	0.509898	10.9338	3
R:cg0503	cg0503	aroD	Putative 3-dehydroquinate dehydratase	4.2.1.10...	NA	4.52387	0.000403643	0.00474415	0.256029	0.226381	12.4792	16
R:cg0504	cg0504	aroE	Putative shikimate 5-dehydrogenase	1.1.1.25...	NA	0.632707	0.536452	0.676119	0.0815438	0.515524	12.7553	16
R:cg0505	cg0505	-	Putative ribosomal protein L7/L12 family	-...	NA	1.76865	0.151678	0.290978	0.917228	1.15963	7.94208	5
R:cg0506	cg0506	-	ABC-type putative spermidine/putrescine/iron(III) transporter, ATPase subunit	-...	NA	-1.00469	0.336634	0.495811	-0.126396	0.435803	10.427	12
R:cg0507	cg0507	-	ABC-type putative spermidine/putrescine/iron(III) transporter, permease subunit	-...	NA	2.23023	0.0895876	0.207002	0.755754	0.757731	9.99046	5
R:cg0508	cg0508	-	ABC-type putative spermidine/putrescine/iron(III) transporter, substrate-binding lipoprotein	-...	NA	NaN	NaN	NaN	#NAME?	NaN	#NAME?	0
R:cg0510	cg0510	hemD	Uroporphyrinogen-III synthase	4.2.1.75...	NA	-3.93591	0.0589059	0.156914	-0.576534	0.253711	10.5596	3
R:cg0511	cg0511	-	Hypothetical protein	-...	NA	-0.599711	0.562041	0.697801	-0.147921	0.818061	11.9706	11
R:cg0512	cg0512	hemB	Porphobilinogen synthase	4.2.1.24...	NA	0.967349	0.435424	0.588239	0.736186	1.31815	10.2125	3
R:cg0513	cg0513	-	Putative membrane protein	-...	NA	-0.247705	0.807722	0.878678	-0.0261187	0.421771	10.4948	16
R:cg0514	cg0514	-	Putative membrane protein	-...	NA	0.972038	0.351922	0.510229	0.187787	0.669227	10.1912	12
R:cg0515	cg0515	-	Putative cation transporting P-type ATPase	-...	NA	0.942825	0.361757	0.520486	0.087401	0.35903	11.8271	15
R:cg0516	cg0516	hemE	Uroporphyrinogen decarboxylase	4.1.1.37...	NA	-1.18561	0.260756	0.415278	-0.194601	0.568581	12.3854	12
R:cg0517	cg0517	hemY	Protoporphyrinogen oxidase	1.3.3.4...	NA	-2.69169	0.0175396	0.0672224	-0.315354	0.453752	11.381	15
R:cg0518	cg0518	hemL	Glutamate-1-semialdehyde 2,1-aminomutase, AT class II	5.4.3.8...	NA	0.980697	0.342296	0.499559	0.0693835	0.282997	13.5561	16
R:cg0519	cg0519	-	Putative phosphoglycerate mutase	-...	NA	-0.6565	0.522147	0.665134	-0.0723406	0.426769	11.1844	15
R:cg0520	cg0520	-	Secreted thiol-disulfide isomerase	-...	NA	2.11127	0.0519407	0.145351	0.217446	0.41197	12.2344	16
R:cg0522	cg0522	ccsA	Cytochrome c biogenesis membrane protein, DsbD-family	-...	NA	NaN	NaN	NaN	#NAME?	NaN	#NAME?	0
R:cg0523	cg0523	-	Cytochrome c biogenesis membrane protein, ResB-family	-...	NA	-2.55041	0.0632782	0.162872	-0.7015	0.61504	11.6846	5
R:cg0524	cg0524	ccsB	Cytochrome c biogenesis membrane protein, CcsA-family	-...	NA	-2.15775	0.0539151	0.148288	-0.374364	0.601013	12.5847	12
R:cg0525	cg0525	-	Hypothetical protein	-...	NA	NaN	NaN	NaN	#NAME?	NaN	#NAME?	0
R:cg0526	cg0526	-	Conserved hypothetical protein, UPF0076-family	-...	NA	NaN	NaN	NaN	0.0496246	NaN	10.5515	1
R:cg0527	cg0527	-	Putative transcriptional regulator, ArsR-family	-...	NA	1.39725	0.182664	0.325619	0.226717	0.649035	11.3042	16
R:cg0528	cg0528	-	Putative secreted protein	-...	NA	1.61166	0.127874	0.259128	0.180152	0.447123	11.0337	16
R:cg0530	cg0530	-	Hypothetical protein	-...	NA	1.40917	0.201626	0.347815	0.244329	0.490407	11.2401	8
R:cg0531	cg0531	menA	1,4-Dihydroxy-2-naphthoate octaprenyltransferase	2.5.1.-...	NA	NaN	NaN	NaN	#NAME?	NaN	#NAME?	0
R:cg0532	cg0532	-	Putative glycosyltransferase	-...	NA	NaN	NaN	NaN	#NAME?	NaN	#NAME?	0
R:cg0533	cg0533	menE	O-Succinylbenzoic acid--CoA ligase	6.2.1.26...	NA	NaN	NaN	NaN	#NAME?	NaN	#NAME?	0
R:cg0534	cg0534	-	Putative integral membrane protein	-...	NA	8.17263	0.00383229	0.0231381	0.638489	0.15625	5.99173	4
R:cg0535	cg0535	-	Putative ketoglutarate semialdehyde dehydrogenase	1.2.-...	NA	NaN	NaN	NaN	#NAME?	NaN	#NAME?	0
R:cg0536	cg0536	-	Putative 5-dehydro-4-deoxyglucarate dehydratase	4.2.1.41...	NA	NaN	NaN	NaN	#NAME?	NaN	#NAME?	0
R:cg0537	cg0537	-	Putative transcriptional regulator, LysR-family	-...	NA	2.31728	0.259357	0.413424	0.739658	0.451405	10.5551	2
R:cg0538	cg0538	-	Conserved hypothetical protein	-...	NA	1.20425	0.26291	0.417201	0.11165	0.278139	11.3849	9
R:cg0540	cg0540	-	Putative metal-dependent amidohydrolase, TIM-barrel fold	-...	NA	-0.537971	0.607269	0.731804	-0.104415	0.548972	10.7288	8
R:cg0542	cg0542	-	Hypothetical protein	-...	NA	-0.316086	0.762644	0.845623	-0.080409	0.673051	10.5805	7
R:cg0543	cg0543	-	Hypothetical protein	-...	NA	NaN	NaN	NaN	#NAME?	NaN	#NAME?	0
R:cg0544	cg0544	-	Putative membrane protein	-...	NA	-1.63535	0.177316	0.321134	-0.440691	0.602573	9.36991	5
R:cg0545	cg0545	pitA	Putative phosphate/sulfate transporter, inorganic phosphate transporter (PiT) family	-...	NA	-0.568094	0.590581	0.72055	-0.0666855	0.31057	10.6817	7
R:cg0548	cg0548	menB	Naphthoate synthase	4.1.3.36...	NA	6.69589	1.01729e-05	0.000381592	0.491367	0.284213	11.714	15
R:cg0549	cg0549	-	Putative pterin-4-alpha-carbinolamine dehydratase	-...	NA	2.0055	0.0632963	0.162872	0.269553	0.537627	13.0194	16
R:cg0550	cg0550	-	Putative peptidase E	-...	NA	3.02494	0.0941128	0.212447	0.397701	0.22772	10.5247	3
R:cg0551	cg0551	menC	Putative O-succinylbenzoate-CoA synthase	-...	NA	-3.14435	0.196025	0.340485	-0.483619	0.217514	11.0745	2
R:cg0552	cg0552	menD	2-Oxoglutarate decarboxylase	4.1.1.71...	NA	NaN	NaN	NaN	-0.140717	NaN	10.6471	1
R:cg0553	cg0553	-	Conserved putative membrane protein	-...	NA	NaN	NaN	NaN	#NAME?	NaN	#NAME?	0
R:cg0554	cg0554	-	Putative glycosyl transferase	-...	NA	4.46219	0.00427296	0.0243794	0.436025	0.25853	10.8706	7
R:cg0555	cg0555	-	Putative secondary gamma-aminobutyrate transporter, amino acid-polyamine-organocation (APC) family	-...	NA	0.852317	0.483818	0.628109	0.128361	0.260852	10.1927	3
R:cg0556	cg0556	ubiE	Ubiquinone/menaquinone biosynthesis methyltransferase	2.1.1.-...	NA	2.84542	0.024851	0.0858405	0.216415	0.215123	10.7558	8
R:cg0557	cg0557	-	Putative FAD-linked oxidoreductase	-...	NA	6.73628	0.00253055	0.0173594	0.671897	0.223032	10.5369	5
R:cg0559	cg0559	ispB	Putative octaprenyl-diphosphate synthase	2.5.1.-...	NA	-1.97468	0.0670074	0.168522	-0.192999	0.390947	12.2902	16
R:cg0561	cg0561	secE	Preprotein translocase, SecE subunit	-...	NA	0.882748	0.539596	0.678536	0.324216	0.519413	10.0491	2
R:cg0562	cg0562	nusG	Transcription antitermination protein NusG	-...	NA	1.42372	0.174997	0.318866	0.126981	0.356759	11.6177	16
R:cg0563	cg0563	rplK	50S ribosomal protein L11	-...	NA	1.57613	0.135848	0.271542	0.0566369	0.143737	15.2746	16
R:cg0564	cg0564	rplA	50S ribosomal protein L1	-...	NA	1.20935	0.245244	0.396688	0.0902018	0.298347	14.3569	16
R:cg0565	cg0565	-	Putative transcriptional regulatory protein	-...	NA	-2.74456	0.0710656	0.176066	-0.391966	0.285631	11.8498	4
R:cg0566	cg0566	gabT	Putative 4-aminobutyrate aminotransferase, AT class II	2.6.1.19...	NA	-2.9149	0.210392	0.356998	-0.364304	0.176748	11.3958	2
R:cg0567	cg0567	gabD2	Putative succinate-semialdehyde dehydrogenase (NAD(P)(+))	1.2.1.16...	NA	NaN	NaN	NaN	5.70359	NaN	7.17647	1
R:cg0568	cg0568	-	Putative secondary aromatic amino acid permease, hydroxy/aromatic amino acid permease (HAAAP) family	-...	NA	NaN	NaN	NaN	#NAME?	NaN	#NAME?	0
R:cg0569	cg0569	-	Putative Cd2+ transporting P-type ATPase	3.6.1.-...	NA	NaN	NaN	NaN	#NAME?	NaN	#NAME?	0
R:cg0570	cg0570	-	Putative dehydrogenase	-...	NA	1.42506	0.227265	0.376215	0.0471958	0.0740549	11.5054	5
R:cg0571	cg0571	-	Hypothetical protein	-...	NA	NaN	NaN	NaN	0.340592	NaN	9.79835	1
R:cg0572	cg0572	rplJ	50S ribosomal protein L10	-...	NA	0.525602	0.606848	0.731804	0.0708819	0.539434	15.6612	16
R:cg0573	cg0573	rplL	Putative 50S ribosomal protein L7/L12	-...	NA	-1.9424	0.0711055	0.176066	-0.178802	0.368208	14.4988	16
R:cg0573_100	cg0573_100	-	100 % stringency control of cg0573 (rplL - 80,6 % G+C content)	-...	control_reporter_stringency	-2.7109	0.00960304	0.0443873	-0.295501	0.723055	13.6712	44
R:cg0573_70	cg0573_70	-	70 % stringency control of cg0573 (rplL - 80,6 % G+C content)	-...	control_reporter_stringency	NaN	NaN	NaN	4.17904	NaN	9.29188	1
R:cg0573_75	cg0573_75	-	75 % stringency control of cg0573 (rplL - 80,6 % G+C content)	-...	control_reporter_stringency	NaN	NaN	NaN	#NAME?	NaN	#NAME?	0
R:cg0573_80	cg0573_80	-	80 % stringency control of cg0573 (rplL - 80,6 % G+C content)	-...	control_reporter_stringency	NaN	NaN	NaN	3.87837	NaN	9.28222	1
R:cg0573_85	cg0573_85	-	85 % stringency control of cg0573 (rplL - 80,6 % G+C content)	-...	control_reporter_stringency	-1.8971	0.0627966	0.162872	-0.170877	0.691861	12.2284	59
R:cg0573_90	cg0573_90	-	90 % stringency control of cg0573 (rplL - 80,6 % G+C content)	-...	control_reporter_stringency	-1.93069	0.0590901	0.156914	-0.207308	0.774294	12.438	52
R:cg0573_95	cg0573_95	-	95 % stringency control of cg0573 (rplL - 80,6 % G+C content)	-...	control_reporter_stringency	-2.7585	0.00824731	0.0392973	-0.179492	0.450809	13.3973	48
R:cg0575	cg0575	-	Putative secreted protein	-...	NA	0.80597	0.504858	0.647791	0.138626	0.297911	10.5128	3
R:cg0576	cg0576	rpoB	DNA-directed RNA polymerase, beta chain	2.7.7.6...	NA	1.96322	0.0684373	0.171142	0.278085	0.566589	13.2546	16
R:cg0577	cg0577	rpoC	DNA-directed RNA polymerase, beta' chain	2.7.7.6...	NA	0.417844	0.74803	0.835197	0.306452	1.0372	10.1992	2
R:cg0578	cg0578	-	Putative membrane protein	-...	NA	NaN	NaN	NaN	#NAME?	NaN	#NAME?	0
R:cg0579	cg0579	-	Transcriptional regulatory protein, HTH_3-family	-...	NA	NaN	NaN	NaN	0.823315	NaN	11.3554	1
R:cg0580	cg0580	-	Conserved hypothetical protein	-...	NA	11.9765	0.00125223	0.0104332	0.310963	0.0519287	11.8538	4
R:cg0581	cg0581	rpsL	30S ribosomal protein S12	-...	NA	-3.05229	0.0100419	0.0458651	-0.283784	0.335224	15.1701	13
R:cg0582	cg0582	rpsG	30S ribosomal protein S7	-...	NA	-5.81532	3.40388e-05	0.000845217	-0.306665	0.210936	15.4661	16
R:cg0583	cg0583	fusA	Elongation factor G	3.6.5.3...	NA	-1.02912	0.319733	0.478214	-0.142413	0.553532	14.8978	16
R:cg0587	cg0587	tuf	Elongation factor Tu	3.6.5.3...	NA	1.73723	0.102829	0.223911	0.179561	0.413442	15.9526	16
R:cg0588	cg0588	-	Hypothetical protein	-...	NA	NaN	NaN	NaN	#NAME?	NaN	#NAME?	0
R:cg0589	cg0589	-	ABC-type putative iron-siderophore transporter, ATPase subunit	-...	NA	-0.266482	0.793496	0.868546	-0.0490549	0.736333	13.2975	16
R:cg0590	cg0590	-	ABC-type putative iron-siderophore transporter, permease subunit	-...	NA	3.4578	0.0407053	0.123685	1.72551	0.99804	11.3618	4
R:cg0591	cg0591	-	ABC-type putative iron-siderophore transporter, permease subunit	-...	NA	NaN	NaN	NaN	#NAME?	NaN	#NAME?	0
R:cg0592	cg0592	-	Putative acetate CoA-transferase	2.8.3.8...	NA	NaN	NaN	NaN	#NAME?	NaN	#NAME?	0
R:cg0593	cg0593	rpsJ	30S ribosomal protein S10	-...	NA	-70.3288	6.33513e-06	0.000256018	-0.113998	0.00324187	15.9185	4
R:cg0594	cg0594	rplC	50S ribosomal protein L3	-...	NA	-2.44127	0.0347732	0.11046	-0.261517	0.355287	15.2968	11
R:cg0596	cg0596	rplD	50S ribosomal protein L4	-...	NA	-2.2096	0.0473142	0.136299	-0.0672578	0.109749	15.8605	13
R:cg0597	cg0597	rplW	50S ribosomal protein L23	-...	NA	-0.121507	0.904902	0.942315	-0.00462705	0.152322	15.8221	16
R:cg0598	cg0598	rplB	50S ribosomal protein L2	-...	NA	-1.41843	0.176507	0.320599	-0.145672	0.410797	15.5304	16
R:cg0599	cg0599	rpsS	30S ribosomal protein S19	-...	NA	-1.53287	0.146125	0.283408	-0.0493162	0.128689	15.8032	16
R:cg0600	cg0600	rplV	50S ribosomal protein L22	-...	NA	-0.18889	0.852711	0.907971	-0.00757889	0.160493	15.8479	16
R:cg0601	cg0601	rpsC	30S ribosomal protein S3	-...	NA	-4.94272	0.000176993	0.00278606	-0.330386	0.267372	15.3403	16
R:cg0602	cg0602	rplP	50S ribosomal protein L16	-...	NA	0.110127	0.913769	0.946797	0.00644572	0.23412	15.6924	16
R:cg0603	cg0603	rpmC	50S ribosomal protein L29	-...	NA	1.89816	0.0770887	0.186686	0.118895	0.250547	15.4957	16
R:cg0604	cg0604	rpsQ	30S ribosomal protein S17	-...	NA	-2.31438	0.0352303	0.11171	-0.116529	0.201399	12.7543	16
R:cg0606	cg0606	-	Putative membrane protein	-...	NA	NaN	NaN	NaN	#NAME?	NaN	#NAME?	0
R:cg0607	cg0607	-	Putative secreted protein	-...	NA	NaN	NaN	NaN	#NAME?	NaN	#NAME?	0
R:cg0608	cg0608	rplN	50S ribosomal protein L14	-...	NA	-0.38283	0.709857	0.806885	-0.0308057	0.266883	15.1591	11
R:cg0609	cg0609	rplX	50S ribosomal protein L24	-...	NA	-0.908172	0.380315	0.537008	-0.0871749	0.359159	14.9185	14
R:cg0610	cg0610	rplE	50S ribosomal protein L5	-...	NA	-2.84498	0.0147598	0.0599329	-0.351423	0.445372	12.9735	13
R:cg0611	cg0611	-	Putative secreted protein	-...	NA	-3.29612	0.00638648	0.0326358	-0.219933	0.240579	11.496	13
R:cg0612	cg0612	dkg	Putative aldo/keto reductase, related to diketogulonate reductase	1.1.1.-...	NA	3.03981	0.0384093	0.119639	0.623684	0.458779	10.7227	5
R:cg0614	cg0614	-	Hypothetical protein	-...	NA	NaN	NaN	NaN	#NAME?	NaN	#NAME?	0
R:cg0616	cg0616	fdhD	Putative formate dehydrogenase, FdhD-family	1.2.1.2...	NA	0.501107	0.666011	0.777549	0.138503	0.478729	8.98253	3
R:cg0617	cg0617	-	Hypothetical protein	-...	NA	-0.152124	0.881617	0.926276	-0.016336	0.387187	10.8414	13
R:cg0618	cg0618	fdhF	Putative formate dehydrogenase, FdhA-family alpha chain	1.2.1.2...	NA	7.58334	1.65338e-06	9.71635e-05	0.315283	0.166303	11.7531	16
R:cg0620	cg0620	-	Putative secreted protein	-...	NA	NaN	NaN	NaN	#NAME?	NaN	#NAME?	0
R:cg0621	cg0621	-	Putative integral membrane protein	-...	NA	NaN	NaN	NaN	#NAME?	NaN	#NAME?	0
R:cg0622	cg0622	-	ABC-type putative cobalt transporter, ATPase subunit	-...	NA	NaN	NaN	NaN	#NAME?	NaN	#NAME?	0
R:cg0623	cg0623	-	ABC-type putative cobalt transporter, permease subunit	-...	NA	-3.04293	0.0382923	0.119485	-0.434712	0.319444	11.8703	5
R:cg0624	cg0624	-	Putative secreted oxidoreductase	-...	NA	-3.75084	0.00377861	0.0230508	-0.72373	0.639948	11.7326	11
R:cg0625	cg0625	-	Putative secreted protein	-...	NA	-1.7435	0.1017	0.223007	-0.111328	0.255413	14.4485	16
R:cg0627	cg0627	-	Putative acetyltransferase, GNAT-family	-...	NA	NaN	NaN	NaN	1.28159	NaN	5.62485	1
R:cg0628	cg0628	rpsH	30S ribosomal protein S8	-...	NA	-0.0919972	0.927918	0.957309	-0.00405242	0.176198	15.8549	16
R:cg0629	cg0629	rplF	50S ribosomal protein L6	-...	NA	-2.06261	0.0569107	0.15406	-0.0895889	0.173739	15.5369	16
R:cg0630	cg0630	rplR	50S ribosomal protein L18	-...	NA	-2.00124	0.070654	0.175441	-0.244361	0.422983	14.5819	12
R:cg0631	cg0631	rpsE	30S ribosomal protein S5	-...	NA	0.875681	0.39501	0.552263	0.0480902	0.21967	15.8824	16
R:cg0632	cg0632	rpmD	50S ribosomal protein L30	-...	NA	-4.41522	0.000501397	0.00563034	-0.282498	0.255931	14.9726	16
R:cg0634	cg0634	rplO	50S ribosomal protein L15	-...	NA	4.8593	0.000208249	0.00313797	0.406091	0.334279	12.9615	16
R:cg0635	cg0635	-	Putative NAD-dependent aldehyde dehydrogenase	-...	NA	12.3873	0.0512816	0.144544	0.990203	0.113048	9.55174	2
R:cg0636	cg0636	-	Putative membrane protein	-...	NA	NaN	NaN	NaN	#NAME?	NaN	#NAME?	0
R:cg0637	cg0637	betB	Putative betaine aldehyde dehydrogenase (BADH)	1.2.1.8...	NA	NaN	NaN	NaN	#NAME?	NaN	#NAME?	0
R:cg0638	cg0638	-	Hypothetical protein	-...	NA	NaN	NaN	NaN	#NAME?	NaN	#NAME?	0
R:cg0639	cg0639	-	Putative ferredoxin reductase	1.18.1.-...	NA	NaN	NaN	NaN	#NAME?	NaN	#NAME?	0
R:cg0640	cg0640	fdxB	2Fe-2S ferredoxin	-...	NA	NaN	NaN	NaN	#NAME?	NaN	#NAME?	0
R:cg0641	cg0641	fabG2	Putative secreted short-chain dehydrogenase	-...	NA	-1.68504	0.152796	0.291877	-0.568539	0.826468	10.0382	6
R:cg0642	cg0642	-	Conserved hypothetical protein, probably DNA-binding	-...	NA	0.389722	0.763423	0.845955	0.112878	0.409608	5.92355	2
R:cg0644	cg0644	-	Pyruvate phosphate dikinase, PEP/pyruvate-binding	-...	NA	1.56432	0.2157	0.363903	0.450563	0.576049	10.6898	4
R:cg0645	cg0645	cytP	Putative cytochrome P450	1.14.-...	NA	NaN	NaN	NaN	1.1964	NaN	9.13899	1
R:cg0646	cg0646	-	Putative transcriptional regulator, IclR-family	-...	NA	1.1669	0.363559	0.521526	0.712192	1.05712	9.63773	3
R:cg0647	cg0647	secY	Preprotein translocase, SecY subunit	-...	NA	-0.426234	0.675991	0.78303	-0.0139801	0.131197	13.5176	16
R:cg0648	cg0648	adk	Adenylate kinase	2.7.4.3...	NA	3.42351	0.00377137	0.0230508	0.162261	0.189584	12.9339	16
R:cg0649	cg0649	map1	Methionine aminopeptidase	3.4.11.18...	NA	NaN	NaN	NaN	#NAME?	NaN	#NAME?	0
R:cg0650	cg0650	-	Putative secreted protein	-...	NA	0.574786	0.59033	0.72055	0.26712	1.13835	11.8278	6
R:cg0651	cg0651	infA	Translation initiation factor IF-1	-...	NA	-0.676934	0.508753	0.65184	-0.112323	0.663715	15.3745	16
R:cg0652	cg0652	rpsM	30S ribosomal protein S13	-...	NA	0.115711	0.909417	0.944229	0.00910491	0.314747	14.6841	16
R:cg0653	cg0653	rpsK	30S ribosomal protein S11	-...	NA	-5.02662	0.000150414	0.00243284	-0.164583	0.130969	15.6192	16
R:cg0654	cg0654	rpsD	30S ribosomal protein S4	-...	NA	-4.82802	0.000221391	0.00319929	-0.111813	0.0926367	15.7403	16
R:cg0655	cg0655	rpoA	DNA-directed RNA polymerase, alpha subunit	2.7.7.6...	NA	1.28039	0.219855	0.368445	0.0283451	0.0885517	15.3944	16
R:cg0656	cg0656	rplQ	50S ribosomal protein L17	-...	NA	3.40198	0.00394176	0.0236372	0.135117	0.158869	15.1109	16
R:cg0656_100	cg0656_100	-	100 % stringency control of cg0656 (rplQ - 77,7 % G+C content)	-...	control_reporter_stringency	0.615447	0.541504	0.68045	0.0486971	0.524855	14.4298	44
R:cg0656_70	cg0656_70	-	70 % stringency control of cg0656 (rplQ - 77,7 % G+C content)	-...	control_reporter_stringency	NaN	NaN	NaN	#NAME?	NaN	#NAME?	0
R:cg0656_75	cg0656_75	-	75 % stringency control of cg0656 (rplQ - 77,7 % G+C content)	-...	control_reporter_stringency	NaN	NaN	NaN	#NAME?	NaN	#NAME?	0
R:cg0656_80	cg0656_80	-	80 % stringency control of cg0656 (rplQ - 77,7 % G+C content)	-...	control_reporter_stringency	-1.11651	0.293125	0.45166	-0.366537	1.03814	10.8439	10
R:cg0656_85	cg0656_85	-	85 % stringency control of cg0656 (rplQ - 77,7 % G+C content)	-...	control_reporter_stringency	1.64497	0.106511	0.229558	0.120258	0.511748	11.9643	49
R:cg0656_90	cg0656_90	-	90 % stringency control of cg0656 (rplQ - 77,7 % G+C content)	-...	control_reporter_stringency	0.778405	0.439666	0.590589	0.0609238	0.5857	13.2102	56
R:cg0656_95	cg0656_95	-	95 % stringency control of cg0656 (rplQ - 77,7 % G+C content)	-...	control_reporter_stringency	0.79603	0.429704	0.581853	0.0485338	0.439659	14.2163	52
R:cg0657	cg0657	truA	tRNA pseudouridine synthase A	4.2.1.70...	NA	NaN	NaN	NaN	#NAME?	NaN	#NAME?	0
R:cg0658	cg0658	-	Putative membrane protein	-...	NA	2.57442	0.0299695	0.098575	0.467834	0.57466	10.681	10
R:cg0659	cg0659	-	Putative acetyltransferase, GNAT-family	-...	NA	-1.43239	0.247455	0.398779	-0.0965047	0.134747	13.9554	4
R:cg0660	cg0660	-	Hypothetical protein	-...	NA	NaN	NaN	NaN	#NAME?	NaN	#NAME?	0
R:cg0661	cg0661	-	Conserved hypothetical protein	-...	NA	NaN	NaN	NaN	#NAME?	NaN	#NAME?	0
R:cg0662	cg0662	-	Conserved hypothetical protein, putative FAD/FMN-containing dehydrogenase	-...	NA	NaN	NaN	NaN	#NAME?	NaN	#NAME?	0
R:cg0663	cg0663	cma	Cyclopropane-fatty-acyl-phospholipid synthase	2.1.1.79...	NA	1.66636	0.17097	0.314634	0.252817	0.339251	11.1583	5
R:cg0664	cg0664	-	Putative membrane protein	-...	NA	NaN	NaN	NaN	1.46766	NaN	11.1447	1
R:cg0665	cg0665	-	Putative serine protease	3.4.21.-...	NA	NaN	NaN	NaN	#NAME?	NaN	#NAME?	0
R:cg0666	cg0666	-	Putative membrane protein	-...	NA	-1.53707	0.145099	0.282975	-0.24808	0.64559	12.1626	16
R:cg0668	cg0668	-	Conserved putative membrane protein, probably acting as segregation ATPase of the FtsK/SpoIIIE-family	-...	NA	NaN	NaN	NaN	#NAME?	NaN	#NAME?	0
R:cg0669	cg0669	-	Conserved hypothetical protein	-...	NA	NaN	NaN	NaN	0.728857	NaN	5.76618	1
R:cg0671	cg0671	-	Conserved hypothetical protein	-...	NA	NaN	NaN	NaN	#NAME?	NaN	#NAME?	0
R:cg0672	cg0672	-	Conserved hypothetical protein	-...	NA	3.2954	0.0458917	0.13351	0.285404	0.173214	10.8178	4
R:cg0673	cg0673	rplM	50S ribosomal protein L13	-...	NA	0.00560921	0.995598	0.997295	0.00033188	0.236668	14.2292	16
R:cg0674	cg0674	rpsI	30S ribosomal protein S9	-...	NA	1.31514	0.208215	0.355013	0.148719	0.452329	13.6928	16
R:cg0675	cg0675	mrsA	Putative phosphoglucosamine mutase/phosphomannomutase	5.4.2.-...	NA	2.91129	0.0619317	0.161756	0.103915	0.0713875	12.4811	4
R:cg0676	cg0676	-	Conserved hypothetical protein	-...	NA	-14.0436	0.0452554	0.132297	-0.486523	0.0489938	10.9494	2
R:cg0678	cg0678	-	Conserved hypothetical protein	-...	NA	-17.784	0.0357596	0.112579	-0.541597	0.0430687	10.516	2
R:cg0679	cg0679	-	Conserved hypothetical protein	-...	NA	NaN	NaN	NaN	0.405584	NaN	9.36645	1
R:cg0680	cg0680	-	Conserved hypothetical protein	-...	NA	1.46552	0.193132	0.337362	0.265	0.478414	12.2197	7
R:cg0681	cg0681	alr	Alanine racemase	5.1.1.1...	NA	-0.99131	0.367052	0.524694	-0.25238	0.623622	10.9208	6
R:cg0682	cg0682	-	Putative P-loop hydrolase, UPF0079-family	-...	NA	NaN	NaN	NaN	#NAME?	NaN	#NAME?	0
R:cg0683	cg0683	-	Putative permease	-...	NA	3.17615	0.0864651	0.201105	0.360653	0.196675	11.3502	3
R:cg0684	cg0684	papA	Prolyl aminopeptidase A	3.4.11.5...	NA	-0.0639423	0.951093	0.96982	-0.00706323	0.292257	11.3449	7
R:cg0685	cg0685	-	Conserved hypothetical protein similar to metal-dependent proteases, putative molecular chaperone	-...	NA	3.10269	0.0172572	0.0667201	0.328747	0.299688	11.1457	8
R:cg0686	cg0686	-	Putative acetyltransferase, GNAT-family	-...	NA	1.68652	0.152505	0.291877	0.133212	0.193476	11.1406	6
R:cg0687	cg0687	gcp	Putative O-sialoglycoprotein endopeptidase	3.4.24.57...	NA	NaN	NaN	NaN	#NAME?	NaN	#NAME?	0
R:cg0688	cg0688	-	Conserved hypothetical protein, UPF0031-family	-...	NA	-58.611	0.0108607	0.0485976	-0.332453	0.00802169	11.077	2
R:cg0689	cg0689	-	Hypothetical protein	-...	NA	NaN	NaN	NaN	0.295711	NaN	10.178	1
R:cg0690	cg0690	groES	10kDa chaperonin	-...	NA	3.00554	0.0119609	0.0513068	0.167251	0.19277	14.0297	12
R:cg0691	cg0691	groEL'	60kDa chaperonin, putative pseudogene (N-terminal fragment)	-...	NA	1.795	0.100148	0.220977	0.295629	0.570524	12.8996	12
R:cg0693	cg0693	'groEL	60kDa chaperonin, putative pseudogene (C-terminal fragment)	-...	NA	3.73692	0.00283788	0.0185498	0.270483	0.260974	13.701	13
R:cg0695	cg0695	whiB3	Transcriptional regulator protein, WhiB-family	-...	NA	NaN	NaN	NaN	1.36498	NaN	15.1826	1
R:cg0696	cg0696	sigD	RNA polymerase sigma factor, ECF-family	-...	NA	-0.84147	0.424522	0.57764	-0.130734	0.466092	11.4012	9
R:cg0697	cg0697	-	Conserved hypothetical protein	-...	NA	2.03322	0.0725554	0.178902	0.226144	0.351723	11.9247	10
R:cg0698	cg0698	-	Conserved hypothetical protein	-...	NA	-6.21746	0.000799536	0.00774795	-0.238858	0.101642	11.2372	7
R:cg0699	cg0699	guaB2	IMP dehydrogenase	1.1.1.205...	NA	-2.6937	0.0273394	0.092513	-0.380869	0.424177	11.5713	9
R:cg0700	cg0700	guaB3	IMP dehydrogenase/GMP reductase	1.1.1.-...	NA	2.50658	0.0405997	0.123685	0.169039	0.190744	10.7248	8
R:cg0701	cg0701	-	Putative secondary drug/metabolite transporter, drug/metabolite transporter (DMT) superfamily	-...	NA	NaN	NaN	NaN	#NAME?	NaN	#NAME?	0
R:cg0702	cg0702	-	Putative transcriptional regulator, LysR-family	-...	NA	NaN	NaN	NaN	#NAME?	NaN	#NAME?	0
R:cg0703	cg0703	guaA	Putative GMP synthase	6.3.5.2...	NA	-1.01125	0.341503	0.499364	-0.0799387	0.237149	13.814	9
R:cg0704	cg0704	-	Conserved hypothetical protein	-...	NA	2.06859	0.107401	0.230632	0.163485	0.176721	11.4571	5
R:cg0705	cg0705	-	Hypothetical protein	-...	NA	NaN	NaN	NaN	#NAME?	NaN	#NAME?	0
R:cg0706	cg0706	-	Conserved putative membrane protein	-...	NA	0.809947	0.43886	0.590336	0.0982998	0.383792	11.3302	10
R:cg0707	cg0707	cgtS7	Two-component system, sensory histidine kinase	-...	NA	NaN	NaN	NaN	#NAME?	NaN	#NAME?	0
R:cg0709	cg0709	cgtR7	Two-component system, transcriptional response regulator	-...	NA	1.20506	0.24685	0.398235	0.0634264	0.210534	12.7343	16
R:cg0710	cg0710	-	Putative membrane protein	-...	NA	NaN	NaN	NaN	#NAME?	NaN	#NAME?	0
R:cg0711	cg0711	-	Putative membrane protein	-...	NA	3.65977	0.0105824	0.0478379	0.457515	0.330751	10.3382	7
R:cg0712	cg0712	-	Putative secreted protein	-...	NA	-0.801053	0.438675	0.590336	-0.158465	0.713255	10.914	13
R:cg0713	cg0713	-	Conserved hypothetical protein	-...	NA	0.57523	0.595945	0.724256	0.24221	0.941532	10.1784	5
R:cg0714	cg0714	-	Hypothetical protein	-...	NA	NaN	NaN	NaN	#NAME?	NaN	#NAME?	0
R:cg0715	cg0715	-	Putative secreted protein	-...	NA	5.63824	0.0300462	0.0986432	0.582688	0.179	11.6076	3
R:cg0716	cg0716	-	Conserved hypothetical protein	-...	NA	NaN	NaN	NaN	#NAME?	NaN	#NAME?	0
R:cg0717	cg0717	crtEb	Lycopene elongase	-...	NA	NaN	NaN	NaN	-0.809549	NaN	14.1904	1
R:cg0718	cg0718	crtYf	C50 carotenoid epsilon cyclase	-...	NA	-3.69275	0.00415796	0.0240344	-0.732807	0.658167	11.6587	11
R:cg0719	cg0719	crtYe	C50 carotenoid epsilon cyclase	-...	NA	-2.49829	0.0295963	0.0975549	-0.688697	0.95494	11.8366	12
R:cg0720	cg0720	crtI2	Phytoene dehydrogenase (desaturase)	1.3.99.-...	NA	0.529977	0.605795	0.731804	0.11213	0.762845	11.6633	13
R:cg0721	cg0721	crtB2	Phytoene synthetase	2.5.1.-...	NA	0.260592	0.800272	0.873576	0.045574	0.55304	11.1834	10
R:cg0722	cg0722	-	Putative multidrug efflux protein, resistance-nodulation-cell division (RND) superfamily	-...	NA	1.667	0.116251	0.242546	0.279559	0.670807	11.9676	16
R:cg0723	cg0723	crtE	Geranylgeranyl pyrophosphate synthase	2.5.1.10...	NA	0.0550271	0.956843	0.972285	0.0154407	1.12241	11.5484	16
R:cg0725	cg0725	-	Putative transcriptional regulator, MarR-family	-...	NA	3.70242	0.0139643	0.0575213	0.504078	0.333494	9.92719	6
R:cg0726	cg0726	-	Putative secreted lipoprotein	-...	NA	1.31713	0.207563	0.354497	0.211124	0.641164	13.0803	16
R:cg0727	cg0727	-	Putative nucleoside-diphosphate-sugar epimerase	-...	NA	-7.42767	0.000696934	0.00702111	-1.06595	0.351529	11.0333	6
R:cg0728	cg0728	phr	Deoxyribodipyrimidine photo-lyase	4.1.99.3...	NA	NaN	NaN	NaN	-0.165953	NaN	11.7306	1
R:cg0730	cg0730	-	Putative glycosyl transferase	-...	NA	NaN	NaN	NaN	#NAME?	NaN	#NAME?	0
R:cg0732	cg0732	-	ABC-type transporter, permease subunit	-...	NA	NaN	NaN	NaN	#NAME?	NaN	#NAME?	0
R:cg0733	cg0733	-	ABC-type transporter, ATPase subunit	-...	NA	NaN	NaN	NaN	#NAME?	NaN	#NAME?	0
R:cg0734	cg0734	-	Hypothetical protein	-...	NA	NaN	NaN	NaN	1.07145	NaN	9.69224	1
R:cg0735	cg0735	metI	ABC-type methionine transporter, permease subunit (TC 3.A.1.24.1)	-...	NA	5.18195	0.000840742	0.00792636	0.775041	0.448696	10.6864	9
R:cg0736	cg0736	metN	ABC-type methionine transporter, ATPase subunit (TC 3.A.1.24.1)	-...	NA	1.39295	0.183936	0.327106	0.109155	0.31345	11.6957	16
R:cg0737	cg0737	metQ	ABC-type methionine transporter, substrate-binding lipoprotein (TC 3.A.1.24.1)	-...	NA	0.461356	0.653532	0.767095	0.0961367	0.721845	14.3139	12
R:cg0738	cg0738	dnaE2	Putative DNA polymerase III, alpha chain	2.7.7.7...	NA	NaN	NaN	NaN	4.56763	NaN	9.54112	1
R:cg0739	cg0739	-	Putative integral membrane protein	-...	NA	1.39451	0.184898	0.327943	0.129476	0.359593	11.408	15
R:cg0740	cg0740	-	Putative membrane protein	-...	NA	1.63829	0.122162	0.24985	0.137558	0.335857	11.4912	16
R:cg0741	cg0741	sirR	Transcriptional repressor, DtxR-family	-...	NA	5.45068	8.54564e-05	0.00169442	0.387355	0.275235	10.912	15
R:cg0742	cg0742	-	Putative integral membrane protein	-...	NA	NaN	NaN	NaN	#NAME?	NaN	#NAME?	0
R:cg0745	cg0745	-	Putative NAD-dependent protein deacetylase, SIR2-family	-...	NA	3.39188	0.0274822	0.0925257	0.513084	0.338246	11.8485	5
R:cg0747	cg0747	-	Conserved hypothetical protein	-...	NA	NaN	NaN	NaN	#NAME?	NaN	#NAME?	0
R:cg0748	cg0748	-	ABC-type putative iron-siderophore transporter, substrate-binding lipoprotein	-...	NA	NaN	NaN	NaN	-0.0560658	NaN	10.0118	1
R:cg0749	cg0749	spoU	Putative tRNA/rRNA methyltransferase	2.1.1.-...	NA	NaN	NaN	NaN	#NAME?	NaN	#NAME?	0
R:cg0750	cg0750	folD	Methylenetetrahydrofolate dehydrogenase (NADP(+))/methenyltetrahydrofolate cyclohydrolase	1.5.1.5,3.5.4.9...	NA	-1.78537	0.0994781	0.220186	-0.206503	0.417033	11.0245	13
R:cg0751	cg0751	-	Putative membrane protein	-...	NA	NaN	NaN	NaN	#NAME?	NaN	#NAME?	0
R:cg0752	cg0752	-	Putative secreted or membrane protein	-...	NA	8.01859	6.38957e-06	0.000256018	0.417427	0.180332	11.5692	12
R:cg0753	cg0753	-	Putative secreted protein	-...	NA	3.64603	0.00653174	0.0331418	0.526761	0.433426	10.5833	9
R:cg0754	cg0754	metX	Homoserine O-acetyltransferase	2.3.1.31...	NA	4.34442	0.000954156	0.00849584	0.57498	0.47719	10.6548	13
R:cg0755	cg0755	metY	O-Acetylhomoserine sulfhydrylase	2.5.1.49...	NA	0.734098	0.474209	0.622046	0.193653	1.05519	14.594	16
R:cg0756	cg0756	cstA	Putative carbon starvation protein A	-...	NA	-1.73342	0.110922	0.236465	-0.236656	0.472939	9.89777	12
R:cg0757	cg0757	-	Conserved hypothetical protein	-...	NA	NaN	NaN	NaN	#NAME?	NaN	#NAME?	0
R:cg0758	cg0758	-	Hypothetical protein	-...	NA	0.151156	0.882364	0.926508	0.0176432	0.420846	13.7447	13
R:cg0759	cg0759	prpD2	2-Methylcitrate dehydratase, involved in propionate catabolism	4.2.1.79...	NA	-0.334114	0.751851	0.837669	-0.231708	1.69872	12.3978	6
R:cg0760	cg0760	prpB2	Methylisocitrate lyase, involved in propionate catabolism	4.1.3.30...	NA	-5.14842	0.00211852	0.0152447	-1.01088	0.519485	11.3793	7
R:cg0762	cg0762	prpC2	2-Methylcitrate synthase, involved in propionate catabolism	2.3.3.5,2.3.3.1...	NA	-0.963439	0.363542	0.521526	-0.663209	2.06513	11.4098	9
R:cg0763	cg0763	mdh2	Malate/L-lactate dehydrogenase	-...	NA	NaN	NaN	NaN	#NAME?	NaN	#NAME?	0
R:cg0764	cg0764	-	Putative transcriptional regulator, GntR-family	-...	NA	NaN	NaN	NaN	#NAME?	NaN	#NAME?	0
R:cg0765	cg0765	-	Putative secreted protein	-...	NA	-1.83683	0.0861292	0.20095	-0.234986	0.511719	12.0211	16
R:cg0766	cg0766	icd	Isocitrate dehydrogenase	1.1.1.42...	NA	10.7264	1.97101e-08	2.89574e-06	0.287585	0.107243	14.8203	16
R:cg0767	cg0767	-	Siderophore-interacting protein	-...	NA	3.97985	0.00136911	0.0111232	0.966789	0.940829	11.0537	15
R:cg0768	cg0768	-	ABC-type putative iron-siderophore transporter, ATPase subunit	-...	NA	2.6639	0.0176929	0.0675163	0.463211	0.695539	12.8103	16
R:cg0769	cg0769	-	ABC-type putative iron-siderophore transporter, permease subunit	-...	NA	2.46944	0.0387441	0.120257	0.709143	0.861502	10.9445	9
R:cg0770	cg0770	-	ABC-type putative iron-siderophore transporter, permease subunit	-...	NA	NaN	NaN	NaN	#NAME?	NaN	#NAME?	0
R:cg0771	cg0771	irp1	ABC-type putative iron-siderophore transporter, substrate-binding lipoprotein	-...	NA	34.1365	5.52679e-05	0.0012492	1.32317	0.0775222	12.761	4
R:cg0772	cg0772	-	Putative sugar/drug permease, MFS-type	-...	NA	NaN	NaN	NaN	#NAME?	NaN	#NAME?	0
R:cg0773	cg0773	-	Putative exodeoxyribonuclease	3.1.11.2...	NA	-2.27176	0.0407357	0.123685	-0.315117	0.519007	12.3091	14
R:cg0774	cg0774	-	Putative membrane protein	-...	NA	8.15537	0.0147045	0.0599329	0.97185	0.206403	10.5822	3
R:cg0775	cg0775	-	Hypothetical protein	-...	NA	-4.33701	0.00188568	0.0141466	-0.472974	0.344863	10.9563	10
R:cg0776	cg0776	-	ABC-type putative iron-siderophore transporter, substrate-binding lipoprotein	-...	NA	-2.15379	0.0479291	0.137174	-0.19318	0.358773	11.8957	16
R:cg0777	cg0777	-	ABC-type putative iron-siderophore transporter, ATPase subunit	-...	NA	-0.496349	0.631544	0.750278	-0.0763872	0.486669	11.1427	10
R:cg0778	cg0778	-	ABC-type putative iron-siderophore transporter, permease subunit	-...	NA	0.322298	0.751989	0.837669	0.0198252	0.238235	11.8097	15
R:cg0779	cg0779	trpS	Tryptophanyl-tRNA synthetase	6.1.1.2...	NA	2.63846	0.0186155	0.0702764	0.218817	0.331734	12.2329	16
R:cg0780	cg0780	-	Membrane protein, ribonuclease BN-like family	-...	NA	4.10854	0.00452418	0.0254017	0.414699	0.28549	10.8254	8
R:cg0781	cg0781	-	Putative membrane protein	-...	NA	-0.0880709	0.931163	0.959462	-0.0205308	0.872242	11.2359	14
R:cg0782	cg0782	dac	D-alanyl-D-alanine carboxypeptidase	3.4.16.4...	NA	NaN	NaN	NaN	#NAME?	NaN	#NAME?	0
R:cg0783	cg0783	-	Conserved hypothetical protein	-...	NA	-2.84039	0.0656255	0.16607	-0.0865912	0.0609713	12.8363	4
R:cg0784	cg0784	-	Putative cell wall-associated hydrolase	-...	NA	NaN	NaN	NaN	#NAME?	NaN	#NAME?	0
R:cg0785	cg0785	-	Hypothetical protein	-...	NA	-1.29943	0.234954	0.386763	-0.223904	0.487365	12.6943	8
R:cg0786	cg0786	upp	Putative uracil phosphoribosyltransferase	2.4.2.9...	NA	-1.67583	0.124708	0.253587	-0.45393	0.898371	12.2542	11
R:cg0787	cg0787	-	Putative transcriptional regulator, HTH_3-family	-...	NA	0.244771	0.811139	0.879483	0.0143473	0.203049	12.8083	12
R:cg0788	cg0788	pmmB	Phosphoglucomutase/phosphomannomutase	5.4.2.2,5.4.2.8...	NA	NaN	NaN	NaN	#NAME?	NaN	#NAME?	0
R:cg0789	cg0789	amiA	Putative N-acyl-L-amino acid amidohydrolase	-...	NA	NaN	NaN	NaN	0.133279	NaN	9.31851	1
R:cg0790	cg0790	lpdA	Dihydrolipoamide dehydrogenase	1.8.1.4...	NA	0.336924	0.742515	0.831673	0.0228311	0.234739	12.2126	12
R:cg0791	cg0791	pyc	Pyruvate carboxylase	6.4.1.1...	NA	-2.60576	0.0229807	0.0811924	-0.2124	0.293895	12.216	13
R:cg0792	cg0792	-	Hypothetical protein	-...	NA	NaN	NaN	NaN	-0.0304466	NaN	10.1821	1
R:cg0793	cg0793	-	Putative secreted protein	-...	NA	NaN	NaN	NaN	#NAME?	NaN	#NAME?	0
R:cg0794	cg0794	-	Putative GTPase, G3E-family	-...	NA	-5.55742	0.030886	0.100837	-0.392186	0.12223	11.7811	3
R:cg0795	cg0795	-	Putative oxidoreductase	-...	NA	-12.7513	0.00609403	0.0314146	-0.145646	0.0197835	15.0731	3
R:cg0796	cg0796	prpD1	Putative (2-methyl) citrate dehydratase	4.2.1.4,4.2.1.79...	NA	NaN	NaN	NaN	#NAME?	NaN	#NAME?	0
R:cg0797	cg0797	prpB1	Putative (methyl)isocitrate lyase	4.1.3.1,4.1.3.30...	NA	NaN	NaN	NaN	#NAME?	NaN	#NAME?	0
R:cg0798	cg0798	prpC1	Putative (methyl)citrate synthase	2.3.3.1,2.3.3.5...	NA	-6.58752	0.0222768	0.079573	-0.0678156	0.0178307	10.3376	3
R:cg0799	cg0799	-	Conserved hypothetical protein	-...	NA	-0.541012	0.611722	0.736154	-0.0821807	0.372082	11.5379	6
R:cg0800	cg0800	-	Transcriptional activator of propionate catabolism, HTH_3-family	-...	NA	3.3837	0.042974	0.12823	0.252555	0.149278	10.6164	4
R:cg0801	cg0801	-	Hypothetical protein	-...	NA	NaN	NaN	NaN	#NAME?	NaN	#NAME?	0
R:cg0802	cg0802	accBC	Biotin carboxylase/biotin carboxyl carrier protein	6.3.4.14,6.4.1.2,6.4...	NA	1.26219	0.226154	0.37508	0.101437	0.321465	14.0563	16
R:cg0803	cg0803	thtR	Thiosulfate sulfurtransferase	2.8.1.1...	NA	0.747621	0.467998	0.616533	0.157899	0.790247	12.3742	14
R:cg0806	cg0806	-	Conserved hypothetical protein	-...	NA	0.516642	0.61347	0.736346	0.147485	1.10561	12.6393	15
R:cg0807	cg0807	-	Conserved hypothetical protein	-...	NA	-0.569931	0.577161	0.710074	-0.0694018	0.487089	12.6888	16
R:cg0808	cg0808	wbpC	Conserved putative membrane protein	-...	NA	-11.1264	0.00155566	0.0121355	-0.659499	0.118546	13.3157	4
R:cg0809	cg0809	maf	Septum formation protein Maf	-...	NA	0.525735	0.613329	0.736346	0.105497	0.601996	13.5851	9
R:cg0810	cg0810	-	Conserved hypothetical protein	-...	NA	-0.258343	0.799902	0.873576	-0.044689	0.669961	15.0127	15
R:cg0811	cg0811	dtsR2	Acetyl/propionyl-CoA carboxylase, beta chain	6.4.1.2,6.3.1.3...	NA	0.772139	0.452026	0.600689	0.134707	0.697838	15.203	16
R:cg0812	cg0812	dtsR1	Acetyl/propionyl-CoA carboxylase, beta chain	6.4.1.2,6.4.1.3...	NA	-0.435168	0.669637	0.779277	-0.0564334	0.518728	15.441	16
R:cg0814	cg0814	birA	Bifunctional biotin--[acetyl-CoA-carboxylase] synthetase/biotin operon repressor	6.3.4.15...	NA	0.772357	0.451902	0.600689	0.126086	0.652994	13.0649	16
R:cg0815	cg0815	-	Putative membrane protein	-...	NA	1.23419	0.236118	0.387233	0.212918	0.690065	12.3956	16
R:cg0816	cg0816	purK	Phosphoribosylaminoimidazole carboxylase, ATPase subunit	4.1.1.21...	NA	0.078718	0.938297	0.963997	0.0134123	0.681535	13.6753	16
R:cg0817	cg0817	kup	Putative secondary K+ uptake permease, K+ uptake permease (KUP) family	-...	NA	-0.413606	0.687893	0.791186	-0.166876	1.33815	11.1823	11
R:cg0819	cg0819	-	Hypothetical protein	-...	NA	-0.736108	0.473021	0.62095	-0.159154	0.864841	11.8926	16
R:cg0820	cg0820	purE	Phosphoribosylaminoimidazole carboxylase, catalytic subunit	4.1.1.21...	NA	1.33927	0.200423	0.346079	0.184111	0.549882	12.3345	16
R:cg0821	cg0821	-	Conserved hypothetical protein	-...	NA	1.02582	0.321235	0.47928	0.177795	0.693279	13.6481	16
R:cg0822	cg0822	-	Conserved hypothetical protein	-...	NA	NaN	NaN	NaN	#NAME?	NaN	#NAME?	0
R:cg0823	cg0823	ntaA	Putative nitrilotriacetate monooxygenase, subunit A	1.14.13.-...	NA	NaN	NaN	NaN	#NAME?	NaN	#NAME?	0
R:cg0825	cg0825	-	Putative short chain dehydrogenase, N-terminal fragment	-...	NA	2.30871	0.0395684	0.121531	0.280904	0.438693	15.251	13
R:cg0826	cg0826	-	Putative membrane protein	-...	NA	-1.73763	0.102758	0.223911	-0.395476	0.910381	13.2091	16
R:cg0828	cg0828	-	Putative dihydrofolate reductase	-...	NA	0.866005	0.400127	0.555453	0.184057	0.850141	12.1198	16
R:cg0829	cg0829	-	Conserved hypothetical protein, glyoxylase-family	-...	NA	-1.22298	0.246892	0.398235	-0.40184	1.13822	11.3406	12
R:cg0830	cg0830	-	Putative membrane protein	-...	NA	-0.743406	0.468721	0.616682	-0.17516	0.942473	12.2594	16
R:cg0831	cg0831	-	ABC-type putative sugar transporter, permease subunit	-...	NA	NaN	NaN	NaN	#NAME?	NaN	#NAME?	0
R:cg0832	cg0832	-	ABC-type putative sugar transporter, permease subunit	-...	NA	0.553529	0.588058	0.718466	0.0826197	0.59704	13.3969	16
R:cg0833	cg0833	-	Conserved hypothetical protein	-...	NA	-0.00568682	0.995538	0.997295	-0.000980584	0.689725	12.3747	16
R:cg0834	cg0834	-	ABC-type putative sugar transporter, substrate-binding lipoprotein	-...	NA	1.54015	0.14435	0.281827	0.111116	0.288584	15.9172	16
R:cg0835	cg0835	-	ABC-type putative sugar transporter, ATPase subunit	-...	NA	1.08798	0.293778	0.45166	0.251105	0.923199	12.2046	16
R:cg0836	cg0836	-	Hypothetical protein	-...	NA	NaN	NaN	NaN	#NAME?	NaN	#NAME?	0
R:cg0837	cg0837	-	Hypothetical protein	-...	NA	NaN	NaN	NaN	#NAME?	NaN	#NAME?	0
R:cg0838	cg0838	-	Putative helicase	-...	NA	-1.3752	0.211467	0.358081	-0.506935	1.04264	11.5942	8
R:cg0839	cg0839	-	Hypothetical protein	-...	NA	-5.4018	0.000216067	0.00315069	-0.674961	0.432843	11.1339	12
R:cg0840	cg0840	-	Conserved hypothetical protein	-...	NA	-0.158314	0.876321	0.92259	-0.0277221	0.700432	11.2687	16
R:cg0841	cg0841	-	Conserved hypothetical protein	-...	NA	-1.05713	0.482326	0.627439	-0.214869	0.287451	9.99744	2
R:cg0842	cg0842	-	Putative DNA helicase	-...	NA	1.2563	0.22822	0.377441	0.090516	0.288198	11.0154	16
R:cg0843	cg0843	-	Putative helicase	-...	NA	NaN	NaN	NaN	#NAME?	NaN	#NAME?	0
R:cg0844	cg0844	-	Type II restriction enzyme, methylase subunit	-...	NA	0.202423	0.842306	0.901631	0.0193074	0.381527	11.424	16
R:cg0845	cg0845	-	DNA/RNA helicase, superfamily II	-...	NA	1.51205	0.1513	0.290569	0.115736	0.306169	11.8506	16
R:cg0847	cg0847	-	Conserved hypothetical protein	-...	NA	3.13171	0.00735424	0.0362165	0.234174	0.289603	11.0461	15
R:cg0848	cg0848	wbbL	Putative glycosyltransferase	-...	NA	4.63855	0.000321474	0.0040774	0.112455	0.0969747	11.9548	16
R:cg0849	cg0849	rmlA2	Mannose-1-phosphate guanylyltransferase (GDP)	2.7.7.22...	NA	NaN	NaN	NaN	#NAME?	NaN	#NAME?	0
R:cg0850	cg0850	whiB2	Putative transcriptional regulator, WhiB-family	-...	NA	NaN	NaN	NaN	#NAME?	NaN	#NAME?	0
R:cg0851	cg0851	-	Hypothetical protein	-...	NA	NaN	NaN	NaN	#NAME?	NaN	#NAME?	0
R:cg0852	cg0852	-	Conserved hypothetical protein	-...	NA	1.40235	0.191083	0.335762	0.168384	0.398236	11.1786	11
R:cg0853	cg0853	-	Conserved hypothetical protein	-...	NA	-2.63518	0.0217665	0.0784752	-0.255686	0.349838	10.3338	13
R:cg0854	cg0854	pmmA	Phosphomannomutase	5.4.2.8...	NA	-1.40286	0.186	0.328905	-0.213652	0.549118	10.3412	13
R:cg0855	cg0855	-	Conserved hypothetical protein	-...	NA	2.06584	0.0565678	0.153429	0.200634	0.388479	11.1198	16
R:cg0856	cg0856	manA	Mannose-6-phosphate isomerase	5.3.1.8...	NA	-0.0507409	0.960303	0.975239	-0.00855655	0.630964	11.1253	14
R:cg0858	cg0858	-	Putative secreted protein	-...	NA	1.78336	0.0947699	0.213656	0.111767	0.250688	13.7156	16
R:cg0859	cg0859	-	Conserved hypothetical protein	-...	NA	-1.9262	0.073246	0.179904	-0.150323	0.312165	12.1368	16
R:cg0860	cg0860	sahH	Adenosylhomocysteinase	3.3.1.1...	NA	2.11761	0.0513243	0.144544	0.165391	0.312411	12.8038	16
R:cg0861	cg0861	tmk	Putative thymidylate kinase	-...	NA	-1.67779	0.114095	0.240323	-0.125154	0.298378	12.5052	16
R:cg0862	cg0862	mtrA	Two-component system, transcriptional response regulator involved in cell wall metabolism and osmoregulation	-...	NA	-2.88297	0.063375	0.162872	-0.153746	0.106658	13.0151	4
R:cg0864	cg0864	mtrB	Two-component system, sensory histidine kinase involved in cell wall metabolism and osmoregulation	-...	NA	NaN	NaN	NaN	#NAME?	NaN	#NAME?	0
R:cg0865	cg0865	-	Putative secreted lipoprotein	-...	NA	NaN	NaN	NaN	#NAME?	NaN	#NAME?	0
R:cg0866	cg0866	-	Conserved hypothetical protein	-...	NA	-2.03397	0.0976156	0.217568	-0.626591	0.754596	11.6526	6
R:cg0867	cg0867	-	Putative ribosome-associated protein Y (PSrp-1)	-...	NA	1.93537	0.0720274	0.177849	0.178741	0.36942	14.2246	16
R:cg0868	cg0868	secA	Preprotein translocase, SecA subunit	-...	NA	3.0279	0.00847697	0.0401744	0.157424	0.207965	13.2505	16
R:cg0869	cg0869	-	Hypothetical protein	-...	NA	NaN	NaN	NaN	#NAME?	NaN	#NAME?	0
R:cg0870	cg0870	-	Putative hydrolase, HAD superfamily	-...	NA	0.685995	0.503182	0.646582	0.0546892	0.31889	13.6721	16
R:cg0871	cg0871	-	Conserved hypothetical protein	-...	NA	0.279121	0.783963	0.862751	0.0170261	0.243996	12.4809	16
R:cg0872	cg0872	-	Putative GTPase	-...	NA	1.24327	0.235723	0.387233	0.212063	0.63821	10.5819	14
R:cg0873	cg0873	aroA	3-Phosphoshikimate 1-carboxyvinyltransferase	2.5.1.19...	NA	-0.89462	0.392014	0.54938	-0.0978096	0.362609	10.9168	11
R:cg0874	cg0874	-	Conserved hypothetical protein	-...	NA	-0.914119	0.528544	0.669895	-0.171846	0.265858	9.73202	2
R:cg0875	cg0875	-	Conserved hypothetical protein	-...	NA	NaN	NaN	NaN	#NAME?	NaN	#NAME?	0
R:cg0876	cg0876	sigH	RNA polymerase sigma factor, ECF-family	-...	NA	3.10456	0.198379	0.343896	0.645122	0.293871	10.6401	2
R:cg0877	cg0877	rsrA	Putative anti-sigma factor	-...	NA	NaN	NaN	NaN	#NAME?	NaN	#NAME?	0
R:cg0878	cg0878	whiB1	Putative transcriptional regulator, WhiB-family	-...	NA	-3.58954	0.00268258	0.0179144	-0.449577	0.500985	14.0767	16
R:cg0879	cg0879	-	Putative membrane protein	-...	NA	NaN	NaN	NaN	#NAME?	NaN	#NAME?	0
R:cg0880	cg0880	-	Putative secreted protein	-...	NA	NaN	NaN	NaN	4.36658	NaN	11.0505	1
R:cg0881	cg0881	rhlE	Putative ATP-dependent RNA helicase	3.-...	NA	2.61583	0.0203407	0.0749367	0.129701	0.192035	12.2566	15
R:cg0882	cg0882	-	Conserved hypothetical protein	-...	NA	-2.20444	0.0435253	0.129259	-0.204588	0.371229	12.3436	16
R:cg0883	cg0883	-	Conserved putative secreted protein	-...	NA	6.30496	1.93915e-05	0.000599777	0.388395	0.238582	11.6126	15
R:cg0884	cg0884	-	Conserved hypothetical protein	-...	NA	NaN	NaN	NaN	#NAME?	NaN	#NAME?	0
R:cg0885	cg0885	-	Putative helicase, UvrD/Rep-family	-...	NA	-0.00851989	0.993355	0.997295	-0.000567889	0.230898	12.2589	12
R:cg0886	cg0886	-	Putative ATP-dependent DNA helicase, superfamily II	3.6.1.-...	NA	-1.2442	0.2418	0.393623	-0.196	0.522474	11.1958	11
R:cg0887	cg0887	-	Potassium ion channel, voltage-gated ion channel (VIC) superfamily	-...	NA	-0.61844	0.599333	0.726701	-0.118061	0.330651	12.2279	3
R:cg0888	cg0888	-	NTP pyrophosphohydrolase	-...	NA	NaN	NaN	NaN	#NAME?	NaN	#NAME?	0
R:cg0889	cg0889	-	Putative DNA helicase RecQ	3.6.1.-...	NA	NaN	NaN	NaN	#NAME?	NaN	#NAME?	0
R:cg0890	cg0890	-	Conserved hypothetical protein	-...	NA	-2.04576	0.177416	0.321134	-0.425836	0.360536	10.3454	3
R:cg0891	cg0891	-	Putative metal-dependent hydrolase	-...	NA	0.328176	0.748005	0.835197	0.0649569	0.740599	12.7345	14
R:cg0892	cg0892	-	Conserved hypothetical protein	-...	NA	7.30306	4.54969e-05	0.00109348	0.377659	0.163529	12.7677	10
R:cg0893	cg0893	-	Putative secreted protein, containing a PDZ-domain	-...	NA	1.4261	0.181596	0.324986	0.170186	0.413393	12.1713	12
R:cg0894	cg0894	-	Conserved hypothetical protein, possibly secreted	-...	NA	NaN	NaN	NaN	#NAME?	NaN	#NAME?	0
R:cg0895	cg0895	-	Conserved hypothetical protein	-...	NA	1.69641	0.165049	0.308243	0.386818	0.509873	10.7747	5
R:cg0896	cg0896	-	Putative membrane protein	-...	NA	4.64821	0.00056218	0.00597062	0.425929	0.330388	11.6656	13
R:cg0897	cg0897	pdxR	Pyridoxine biosynthesis transcriptional regulator, GntR-family/valine--pyruvate transaminase, AT class I	2.6.1.66...	NA	1.09754	0.314486	0.472667	0.242918	0.585581	10.6634	7
R:cg0898	cg0898	-	Pyridoxine biosynthesis enzyme	-...	NA	3.21822	0.00574546	0.0301465	0.580152	0.721085	14.0933	16
R:cg0899	cg0899	-	Putative glutamine amidotransferase, involved in pyridoxine biosynthesis	-...	NA	3.916	0.029604	0.0975549	0.393944	0.201197	13.2728	4
R:cg0900	cg0900	-	Putative membrane protein	-...	NA	NaN	NaN	NaN	-0.356375	NaN	11.7598	1
R:cg0901	cg0901	-	Putative secreted protein	-...	NA	-1.4026	0.295814	0.453496	-0.240179	0.296593	11.106	3
R:cg0902	cg0902	-	Hypothetical protein	-...	NA	NaN	NaN	NaN	#NAME?	NaN	#NAME?	0
R:cg0903	cg0903	-	Conserved hypothetical protein	-...	NA	NaN	NaN	NaN	#NAME?	NaN	#NAME?	0
R:cg0904	cg0904	-	Hypothetical protein	-...	NA	NaN	NaN	NaN	#NAME?	NaN	#NAME?	0
R:cg0905_cg2061	cg0905_cg2061	-	cg0905|cg2061	-...	NA	-6.8101	1.24327e-05	0.000438375	-0.835634	0.459121	13.3782	14
R:cg0906_cg1949_cg2060	cg0906_cg1949_cg2060	-	cg2060|cg0906|cg1949	-...	NA	-12.1232	1.8487e-08	2.89574e-06	-0.462551	0.14276	13.7712	14
R:cg0907_4007	cg0907_4007	-	cg4007|cg0907	-...	NA	0.990451	0.338764	0.497695	0.108779	0.425362	13.3998	15
R:cg0908	cg0908	-	Putative secreted protein	-...	NA	1.85824	0.20424	0.351565	0.231826	0.216082	10.2784	3
R:cg0909	cg0909	-	Hypothetical protein	-...	NA	NaN	NaN	NaN	#NAME?	NaN	#NAME?	0
R:cg0910	cg0910	himP	Histidinol-phosphatase, ImpA-family	3.1.3.15...	NA	2.14397	0.0606289	0.159774	0.145395	0.214453	11.827	10
R:cg0911	cg0911	-	Putative inositol monophosphatase	-...	NA	NaN	NaN	NaN	#NAME?	NaN	#NAME?	0
R:cg0913	cg0913	prfB	Peptide chain release factor 2 (RF-2)	-...	NA	-1.2572	0.3356	0.494702	-0.0836526	0.115249	11.7546	3
R:cg0914	cg0914	ftsE	Cell division ATP-binding protein FtsE-family	-...	NA	NaN	NaN	NaN	1.65449	NaN	10.7282	1
R:cg0915	cg0915	ftsX	Putative cell division protein, FtsX-family	-...	NA	NaN	NaN	NaN	0.570245	NaN	10.4383	1
R:cg0916	cg0916	smpB	SsrA-binding protein	-...	NA	-1.23618	0.235401	0.387137	-0.138781	0.449064	12.671	16
R:cg0918	cg0918	-	Putative uroporphyrin-III C-methyltransferase	2.1.1.107...	NA	0.277857	0.784915	0.86326	0.0195241	0.281067	12.4451	16
R:cg0919	cg0919	tnp18a(ISCg18a)	Transposase	-...	NA	NaN	NaN	NaN	0.74113	NaN	10.1885	1
R:cg0921	cg0921	-	Siderophore-interacting protein	-...	NA	8.22119	7.65499e-05	0.00158773	1.20906	0.415965	10.465	8
R:cg0922	cg0922	-	ABC-type putative iron-siderophore transporter, substrate-binding lipoprotein	-...	NA	5.46009	0.000197797	0.00308426	0.959014	0.608438	10.6304	12
R:cg0923	cg0923	-	Putative membrane protein	-...	NA	1.06488	0.365035	0.522792	0.668501	1.25554	9.75696	4
R:cg0924	cg0924	-	ABC-type putative iron-siderophore transporter, substrate-binding lipoprotein	-...	NA	3.39839	0.00397085	0.0237309	0.670808	0.789559	14.5821	16
R:cg0926	cg0926	-	ABC-type putative iron-siderophore transporter, permease subunit	-...	NA	4.14027	0.000872135	0.00805347	0.424652	0.410265	11.8598	16
R:cg0927	cg0927	-	ABC-type putative iron-siderophore transporter, permease subunit	-...	NA	16.3832	0.000494857	0.00559251	1.44464	0.176356	13.5111	4
R:cg0928	cg0928	-	ABC-type putative iron-siderophore transporter, ATPase subunit	-...	NA	25.0306	0.000139819	0.00230375	0.749961	0.0599236	13.5154	4
R:cg0931	cg0931	-	Putative aminotransferase, AT class I	2.6.1.-...	NA	NaN	NaN	NaN	#NAME?	NaN	#NAME?	0
R:cg0932	cg0932	-	Putative membrane protein	-...	NA	-1.48103	0.164373	0.307306	-0.135678	0.330308	12.9864	13
R:cg0933	cg0933	-	DNA/RNA helicase, superfamily II	-...	NA	-3.13315	0.00792454	0.038172	-0.276494	0.330194	12.6204	14
R:cg0934	cg0934	-	Conserved hypothetical protein	-...	NA	NaN	NaN	NaN	#NAME?	NaN	#NAME?	0
R:cg0935	cg0935	-	Conserved hypothetical protein	-...	NA	-1.35942	0.199013	0.344655	-0.2484	0.658825	12.1525	13
R:cg0936	cg0936	rpf1	RPF-protein precursor	-...	NA	-1.92972	0.0727762	0.179196	-0.135189	0.280224	13.6793	16
R:cg0938	cg0938	-	Cold shock protein	-...	NA	0.540935	0.596495	0.724256	0.0642351	0.474993	11.6342	16
R:cg0939	cg0939	-	Putative secreted protein	-...	NA	2.64252	0.0333014	0.106359	0.311769	0.333703	10.1297	8
R:cg0940	cg0940	-	Glutamine cyclotransferase	2.3.2.5...	NA	0.501869	0.62356	0.743799	0.0581369	0.448649	11.2922	15
R:cg0941	cg0941	-	Hypothetical protein	-...	NA	NaN	NaN	NaN	-0.0397627	NaN	8.74966	1
R:cg0944	cg0944	-	Putative xanthine/uracil symporter, nucleobase:cation symporter-2 (NCS2) family	-...	NA	NaN	NaN	NaN	#NAME?	NaN	#NAME?	0
R:cg0945	cg0945	-	Putative 23S ribosomal rRNA methyltransferase	2.1.1.-...	NA	NaN	NaN	NaN	#NAME?	NaN	#NAME?	0
R:cg0946	cg0946	-	Conserved hypothetical protein	-...	NA	6.97985	0.0905917	0.20796	1.06792	0.216375	10.7325	2
R:cg0947	cg0947	-	Conserved hypothetical protein	-...	NA	-1.40034	0.181756	0.324986	-0.0783732	0.223869	12.5689	16
R:cg0948	cg0948	serC	Phosphoserine transaminase, AT class IV	2.6.1.52...	NA	3.15339	0.00656068	0.0331418	0.188129	0.238636	13.0249	16
R:cg0949	cg0949	gltA	Citrate synthase	2.3.3.1...	NA	0.0497725	0.96096	0.975344	0.00323579	0.260046	14.6244	16
R:cg0950	cg0950	fkpA	Conserved hypothetical protein, putative peptidylprolyl isomerase	5.2.1.8...	NA	-1.58073	0.142245	0.278643	-0.206871	0.453349	11.2201	12
R:cg0951	cg0951	accDA	Acetyl-CoA carboxylase carboxyl transferase	6.4.1.2...	NA	2.75269	0.0148059	0.0599329	0.386056	0.560988	11.3196	16
R:cg0952	cg0952	-	Putative integral membrane protein	-...	NA	-1.46739	0.162925	0.30557	-0.327914	0.893873	14.0786	16
R:cg0953	cg0953	-	Putative Na+/solute symporter, solute:sodium symporter (SSS) family	-...	NA	-0.189327	0.852375	0.907971	-0.0293083	0.619211	13.9567	16
R:cg0954	cg0954	-	Putative secreted protein	-...	NA	2.04869	0.177036	0.321105	0.890982	0.753274	9.45773	3
R:cg0955	cg0955	-	Putative secreted protein	-...	NA	0.990696	0.337547	0.496394	0.140606	0.567705	13.6145	16
R:cg0957	cg0957	fas-IB	Fatty acid synthase	2.3.1.85, 2.3.1.38,...	NA	NaN	NaN	NaN	#NAME?	NaN	#NAME?	0
R:cg0958	cg0958	-	Putative secreted protein	-...	NA	NaN	NaN	NaN	#NAME?	NaN	#NAME?	0
R:cg0960	cg0960	-	Hypothetical protein	-...	NA	NaN	NaN	NaN	#NAME?	NaN	#NAME?	0
R:cg0961	cg0961	-	Putative hydrolase, alpha/beta-fold	-...	NA	4.75053	0.132082	0.265822	0.689602	0.205291	10.4023	2
R:cg0962	cg0962	-	Putative secreted protein	-...	NA	NaN	NaN	NaN	#NAME?	NaN	#NAME?	0
R:cg0963	cg0963	-	Hypothetical protein	-...	NA	-3.23219	0.00558334	0.0296161	-0.402579	0.498211	11.263	16
R:cg0964	cg0964	-	Conserved hypothetical protein	-...	NA	1.29716	0.217126	0.36561	0.171768	0.495465	11.292	14
R:cg0965	cg0965	folA	Dihydrofolate reductase	1.5.1.3...	NA	-0.726806	0.482525	0.627439	-0.0656174	0.312745	12.878	12
R:cg0966	cg0966	thyA	Probable thymidylate synthase	2.1.1.45...	NA	4.3699	0.000640912	0.00656935	0.253856	0.224989	12.9062	15
R:cg0967	cg0967	-	Putative inositol monophosphatase	-...	NA	7.41706	2.15842e-06	0.000122751	0.227064	0.122455	14.0728	16
R:cg0968	cg0968	-	Putative ATP-dependent helicase	3.6.1.-...	NA	0.949253	0.51657	0.659937	0.236001	0.351598	9.52071	2
R:cg0969	cg0969	nei	Putative formamidopyrimidine-DNA glycosylase	3.2.-...	NA	-0.770685	0.463044	0.611954	-0.201128	0.78292	10.0533	9
R:cg0970	cg0970	-	Putative membrane protein	-...	NA	NaN	NaN	NaN	0.609612	NaN	10.7267	1
R:cg0971	cg0971	-	Putative membrane protein	-...	NA	NaN	NaN	NaN	#NAME?	NaN	#NAME?	0
R:cg0972	cg0972	cynX	Putative cyanate permease, MFS-type	-...	NA	NaN	NaN	NaN	-1.10636	NaN	9.48586	1
R:cg0973	cg0973	pgi	Glucose-6-phosphate isomerase	5.3.1.9...	NA	4.86021	0.0166335	0.0653114	0.352305	0.144975	10.8512	4
R:cg0974	cg0974	-	Conserved hypothetical protein	-...	NA	NaN	NaN	NaN	#NAME?	NaN	#NAME?	0
R:cg0975	cg0975	-	Putative chorismate mutase	-...	NA	NaN	NaN	NaN	#NAME?	NaN	#NAME?	0
R:cg0976	cg0976	pcrA	Putative ATP-dependent DNA helicase	3.6.1.-...	NA	4.32908	0.000818021	0.00783789	0.263017	0.227327	11.4528	14
R:cg0977	cg0977	-	ABC-type transporter, permease subunit	-...	NA	NaN	NaN	NaN	1.3472	NaN	5.60807	1
R:cg0978	cg0978	-	ABC-type transporter, ATPase subunit	-...	NA	-2.0007	0.0638624	0.163695	-0.276495	0.552797	10.6475	16
R:cg0979	cg0979	-	Putative transcriptional regulator, PadR-family	-...	NA	0.400249	0.696636	0.796466	0.0509878	0.441292	10.7744	12
R:cg0980	cg0980	-	Putative secreted protein, related to metalloendopeptidases	-...	NA	1.54861	0.149749	0.288849	0.0607763	0.135951	13.7032	12
R:cg0982	cg0982	-	Putative membrane protein	-...	NA	1.12492	0.280963	0.438741	0.128049	0.425911	10.8177	14
R:cg0983	cg0983	purN	Phosphoribosylglycinamide formyltransferase	2.1.2.2...	NA	-0.441485	0.702006	0.800204	-0.0242974	0.0953243	13.7302	3
R:cg0984	cg0984	purH	Phosphoribosylaminoimidazolecarboxamide formyltransferase	2.1.2.3...	NA	82.205	0.00774392	0.0377142	0.546483	0.00940142	10.957	2
R:cg0985	cg0985	citE	Citryl-CoA lyase (Citrate (pro-3S)-lyase, beta subunit)	4.1.3.34...	NA	NaN	NaN	NaN	#NAME?	NaN	#NAME?	0
R:cg0986	cg0986	amtR	Transcriptional repressor of nitrogen metabolism, TetR-family	-...	NA	3.35537	0.0202098	0.0746958	0.44917	0.327903	10.863	6
R:cg0987	cg0987	-	Conserved hypothetical protein	-...	NA	NaN	NaN	NaN	#NAME?	NaN	#NAME?	0
R:cg0988	cg0988	rpsR	30S ribosomal protein S18	-...	NA	-6.95401	4.62232e-06	0.000208953	-0.343042	0.19732	14.443	16
R:cg0989	cg0989	rpsN	30S ribosomal protein S14	-...	NA	-0.229892	0.821281	0.885036	-0.00915353	0.159266	14.7338	16
R:cg0990	cg0990	rpmG	50S ribosomal protein L33	-...	NA	0.209991	0.836501	0.896756	0.00927653	0.176704	15.8604	16
R:cg0991	cg0991	rpmB	50S ribosomal protein L28	-...	NA	-2.75285	0.0148011	0.0599329	-0.141385	0.205438	15.7365	16
R:cg0992	cg0992	-	Putative permease, sulfate permease (SulP) family	-...	NA	-2.34451	0.0410227	0.124266	-0.27687	0.391669	10.8976	11
R:cg0993	cg0993	-	Putative transcriptional regulator, ArsR-family	-...	NA	-0.400687	0.697077	0.796466	-0.0644934	0.533834	10.9516	11
R:cg0994	cg0994	rpmE	Putative 50S ribosomal protein L31	-...	NA	-3.04753	0.00814434	0.0389118	-0.191979	0.25198	15.0102	16
R:cg0995	cg0995	rpmF	50S ribosomal protein L32	-...	NA	-36.5297	0.0174231	0.0669725	-0.873983	0.0338354	11.2189	2
R:cg0996	cg0996	cgtR2	Two-component system, transcriptional response regulator	-...	NA	NaN	NaN	NaN	#NAME?	NaN	#NAME?	0
R:cg0997	cg0997	cgtS2	Two-component system, sensory histidine kinase	-...	NA	0.309444	0.808951	0.878802	0.0835571	0.381871	11.0449	2
R:cg0998	cg0998	-	Trypsin-like serine protease	-...	NA	NaN	NaN	NaN	#NAME?	NaN	#NAME?	0
R:cg0999	cg0999	-	Putative molybdopterin biosynthesis protein	-...	NA	NaN	NaN	NaN	#NAME?	NaN	#NAME?	0
R:cg1000	cg1000	-	Conserved hypothetical protein	-...	NA	1.74267	0.141857	0.2785	0.167954	0.236076	12.0957	6
R:cg1001	cg1001	mscL	Large-conductance mechanosensitive ion channel, MscL-family	-...	NA	1.5374	0.150134	0.289275	0.349444	0.819525	12.5895	13
R:cg1002	cg1002	-	Conserved putative secreted protein	-...	NA	NaN	NaN	NaN	#NAME?	NaN	#NAME?	0
R:cg1003	cg1003	fthC	5-Formyltetrahydrofolate cyclo-ligase	6.3.3.2...	NA	1.35577	0.204997	0.351565	0.187985	0.459867	11.9696	11
R:cg1004	cg1004	galU1	UTP--glucose-1-phosphate uridylyltransferase	2.7.7.9...	NA	6.86891	0.0920347	0.21045	0.696472	0.143394	10.3673	2
R:cg1005	cg1005	moeA2	Molybdopterin biosynthesis biosynthesis protein MoeA	-...	NA	NaN	NaN	NaN	#NAME?	NaN	#NAME?	0
R:cg1006	cg1006	-	Putative acetyltransferase	-...	NA	NaN	NaN	NaN	#NAME?	NaN	#NAME?	0
R:cg1007	cg1007	-	Putative membrane protein	-...	NA	-2.0717	0.286293	0.444309	-0.208228	0.142144	12.1704	2
R:cg1009	cg1009	-	Putative cyanate permease, MFS-type	-...	NA	NaN	NaN	NaN	#NAME?	NaN	#NAME?	0
R:cg1010	cg1010	-	Putative membrane protein	-...	NA	-0.266409	0.834249	0.896605	-0.00888449	0.0471627	11.0883	2
R:cg1011	cg1011	-	Putative membrane protein	-...	NA	NaN	NaN	NaN	#NAME?	NaN	#NAME?	0
R:cg1012	cg1012	cdaS	Cyclomaltodextrinase	3.2.1.54...	NA	-3.16113	0.0250634	0.0859664	-0.0528025	0.0409155	12.5655	6
R:cg1013	cg1013	-	Hypothetical protein	-...	NA	NaN	NaN	NaN	#NAME?	NaN	#NAME?	0
R:cg1014	cg1014	pmt	Protein O-mannosyltransferase	-...	NA	-3.33302	0.0207104	0.0757518	-0.402048	0.295472	11.8486	6
R:cg1015	cg1015	-	Putative methyltransferase, UPF0011-family	-...	NA	NaN	NaN	NaN	#NAME?	NaN	#NAME?	0
R:cg1016	cg1016	betP	Putative secondary glycine betaine/choline transporter, betaine/carnitine/choline transporter (BCCT) family	-...	NA	-0.179736	0.873922	0.921486	-0.0654932	0.631135	10.0406	3
R:cg1017	cg1017	metS	Methionyl-tRNA synthetase	6.1.1.10...	NA	0.424546	0.67762	0.784402	0.071747	0.654523	13.0091	15
R:cg1018	cg1018	-	Putative ATP-dependent DNA helicase	3.6.1.-...	NA	0.865181	0.478138	0.624412	0.107444	0.215097	10.5448	3
R:cg1019	cg1019	-	Conserved hypothetical protein, probably metal-dependent hydrolase	-...	NA	-1.52491	0.36951	0.526634	-0.132767	0.123129	10.0316	2
R:cg1020	cg1020	-	Hypothetical protein	-...	NA	NaN	NaN	NaN	#NAME?	NaN	#NAME?	0
R:cg1021	cg1021	-	Hypothetical protein, probable esterase/lipase	-...	NA	NaN	NaN	NaN	#NAME?	NaN	#NAME?	0
R:cg1024	cg1024	tnp7a(ISCg7a)	Transposase	-...	NA	NaN	NaN	NaN	#NAME?	NaN	#NAME?	0
R:cg1025	cg1025	-	Hypothetical protein	-...	NA	NaN	NaN	NaN	#NAME?	NaN	#NAME?	0
R:cg1027	cg1027	dld	D-Lactate dehydrogenase	1.1.1.28...	NA	NaN	NaN	NaN	#NAME?	NaN	#NAME?	0
R:cg1028	cg1028	-	Putative restriction-modification system methylase	2.1.1.72...	NA	NaN	NaN	NaN	0.984006	NaN	10.6861	1
R:cg1032	cg1032	-	Putative transcriptional regulator, ArsR-family	-...	NA	NaN	NaN	NaN	#NAME?	NaN	#NAME?	0
R:cg1033	cg1033	-	Putative secondary Cd2+ transporter, cadmium resistance (CadD) family	-...	NA	1.62706	0.124543	0.253544	0.337381	0.829424	11.4291	16
R:cg1035	cg1035	-	DNase, TatD-related	-...	NA	1.74477	0.124539	0.253544	0.257824	0.417956	10.9559	8
R:cg1037	cg1037	rpf2	RPF2 precursor, secreted protein	-...	NA	0.958283	0.353112	0.510695	0.106727	0.445492	11.5339	16
R:cg1038	cg1038	ksgA	Putative dimethyladenosine transferase	2.1.1.-...	NA	0.656871	0.529703	0.670023	0.117232	0.535409	10.5466	9
R:cg1039	cg1039	-	Putative isopentenyl monophosphate kinase	2.7.1.-...	NA	NaN	NaN	NaN	#NAME?	NaN	#NAME?	0
R:cg1040	cg1040	-	ABC-type transporter, ATPase subunit	-...	NA	NaN	NaN	NaN	#NAME?	NaN	#NAME?	0
R:cg1041	cg1041	pdxK	Pyridoxal/pyridoxine/pyridoxamine kinase	2.7.1.35...	NA	NaN	NaN	NaN	#NAME?	NaN	#NAME?	0
R:cg1043	cg1043	-	Conserved hypothetical protein	-...	NA	NaN	NaN	NaN	#NAME?	NaN	#NAME?	0
R:cg1044	cg1044	-	Conserved hypothetical protein	-...	NA	0.635536	0.538076	0.677107	0.0720799	0.392884	13.1372	12
R:cg1045	cg1045	-	Conserved hypothetical protein	-...	NA	-1.45063	0.168917	0.311508	-0.132623	0.354084	13.6659	15
R:cg1046	cg1046	-	Conserved hypothetical protein	-...	NA	0.691546	0.501387	0.645456	0.0828483	0.448257	11.8998	14
R:cg1048	cg1048	-	Putative hydrolase, HAD superfamily	-...	NA	1.03054	0.411075	0.564867	0.264038	0.443777	10.4159	3
R:cg1049	cg1049	-	Putative enoyl-CoA hydratase/isomerase	-...	NA	NaN	NaN	NaN	#NAME?	NaN	#NAME?	0
R:cg1050	cg1050	-	Putative membrane protein	-...	NA	-1.75684	0.112823	0.238497	-0.344951	0.620905	10.5956	10
R:cg1051	cg1051	-	Hypothetical protein	-...	NA	-1.32826	0.20395	0.35148	-0.11313	0.340687	11.3299	16
R:cg1052	cg1052	cmt3	Corynomycolyl transferase	2.3.1.122...	NA	NaN	NaN	NaN	#NAME?	NaN	#NAME?	0
R:cg1053	cg1053	-	Putative transcriptional regulator, TetR-family	-...	NA	-2.0416	0.0605053	0.159687	-0.301687	0.572311	11.2441	15
R:cg1054	cg1054	mmpL2	Putative multidrug efflux protein, resistance-nodulation-cell division (RND) superfamily	-...	NA	NaN	NaN	NaN	#NAME?	NaN	#NAME?	0
R:cg1055	cg1055	menG	S-Adenosylmethionine:2-demethylmenaquinone methyltransferase	2.1.-...	NA	-0.387151	0.724476	0.819801	-0.0246731	0.12746	11.6444	4
R:cg1056	cg1056	-	Putative membrane protein	-...	NA	NaN	NaN	NaN	#NAME?	NaN	#NAME?	0
R:cg1057	cg1057	-	Hypothetical protein	-...	NA	NaN	NaN	NaN	0.300611	NaN	8.78158	1
R:cg1059_cg2504_cg2683	cg1059_cg2504_cg2683	-	cg2683|cg1059|cg2504	-...	NA	-1.85575	0.0904593	0.207927	-0.510591	0.953115	11.5857	12
R:cg1060	cg1060	prfC	Putative peptide chain release factor 3 (EF-G)	-...	NA	-1.98567	0.0704018	0.175061	-0.209085	0.379654	11.5136	13
R:cg1061	cg1061	urtA	ABC-type putative branched-chain amino acid transporter, substrate-binding lipoprotein	-...	NA	NaN	NaN	NaN	4.32403	NaN	11.2285	1
R:cg1062	cg1062	urtB	ABC-type putative branched-chain amino acid transporter, permease subunit	-...	NA	NaN	NaN	NaN	0.913429	NaN	10.1938	1
R:cg1064	cg1064	urtC	ABC-type putative branched-chain amino acid transporter, permease subunit	-...	NA	NaN	NaN	NaN	0.484361	NaN	5.82866	1
R:cg1065	cg1065	urtD	ABC-type putative branched-chain amino acid transporter, ATPase subunit	-...	NA	NaN	NaN	NaN	#NAME?	NaN	#NAME?	0
R:cg1066	cg1066	urtE	ABC-type putative branched-chain amino acid transporter, ATPase subunit	-...	NA	-2.20863	0.0516804	0.145084	-0.318842	0.478793	10.5368	11
R:cg1067	cg1067	pth2	Peptidyl-tRNA hydrolase	3.1.1.29...	NA	-5.27585	9.32337e-05	0.00176743	-0.521081	0.395069	12.5778	16
R:cg1068	cg1068	-	Putative oxidoreductase	1.13.-...	NA	NaN	NaN	NaN	#NAME?	NaN	#NAME?	0
R:cg1069	cg1069	gapX	Putative glyceraldehyde-3-phosphate dehydrogenase	1.2.1.12...	NA	1.25895	0.234109	0.385978	0.286529	0.788406	13.7196	12
R:cg1070	cg1070	-	Conserved hypothetical protein	-...	NA	-1.59102	0.172478	0.316748	-0.164467	0.253208	10.9859	6
R:cg1071	cg1071	pth1	Putative peptidyl-tRNA hydrolase	3.1.1.29...	NA	NaN	NaN	NaN	-0.0778076	NaN	11.3584	1
R:cg1072	cg1072	rplY	Ribosomal protein L25 (general stress protein Ctc)	-...	NA	-1.76491	0.0979239	0.217705	-0.116253	0.263475	14.1096	16
R:cg1073	cg1073	-	Putative lactoylglutathione lyase	-...	NA	NaN	NaN	NaN	#NAME?	NaN	#NAME?	0
R:cg1074	cg1074	-	Conserved hypothetical protein	-...	NA	NaN	NaN	NaN	#NAME?	NaN	#NAME?	0
R:cg1075	cg1075	prsA	Ribose-phosphate diphosphokinase	2.7.6.1...	NA	5.04343	0.000375933	0.00463311	0.309463	0.212556	13.259	12
R:cg1076	cg1076	glmU	Putative UDP-N-acetylglucosamine diphosphorylase	2.7.7.23...	NA	1.25242	0.230936	0.381575	0.0925484	0.286197	11.7602	15
R:cg1077	cg1077	-	Putative permease, MFS-type	-...	NA	NaN	NaN	NaN	#NAME?	NaN	#NAME?	0
R:cg1080	cg1080	-	Putative multicopper oxidase	-...	NA	11.339	0.00768805	0.0376358	0.253198	0.0386763	10.2533	3
R:cg1081	cg1081	-	ABC-type putative daunorubicin transporter, ATPase subunit	-...	NA	-1.15513	0.27052	0.426972	-0.213096	0.665143	10.0367	13
R:cg1082	cg1082	-	Putative membrane protein	-...	NA	NaN	NaN	NaN	#NAME?	NaN	#NAME?	0
R:cg1083	cg1083	cgtS10	Two-component system, sensory histidine kinase	-...	NA	NaN	NaN	NaN	#NAME?	NaN	#NAME?	0
R:cg1084	cg1084	cgtR10	Two-component system, transcriptional response regulator	-...	NA	-0.168677	0.870238	0.9187	-0.0447026	0.795058	11.5014	9
R:cg1085	cg1085	-	Hypothetical protein	-...	NA	-4.52409	0.00193943	0.014427	-0.800933	0.531113	11.1582	9
R:cg1086	cg1086	-	Putative membrane protein	-...	NA	NaN	NaN	NaN	#NAME?	NaN	#NAME?	0
R:cg1087	cg1087	-	Putative membrane protein	-...	NA	-4.33369	0.000590433	0.00619603	-0.580329	0.535644	12.1554	16
R:cg1088	cg1088	-	ABC-type putative multidrug transporter, ATPase and permease subunit	-...	NA	5.30936	0.118517	0.245241	0.502203	0.133768	10.5857	2
R:cg1089	cg1089	-	ABC-type putative multidrug transporter, ATPase and permease subunit	-...	NA	1.13487	0.274238	0.430527	0.121208	0.427211	12.3693	16
R:cg1090	cg1090	ggtB	Putative gamma-glutamyltranspeptidase	2.3.2.2...	NA	NaN	NaN	NaN	#NAME?	NaN	#NAME?	0
R:cg1091	cg1091	-	Hypothetical protein	-...	NA	-1.04617	0.312048	0.471011	-0.123997	0.474099	14.8478	16
R:cg1092	cg1092	-	Putative secreted protein	-...	NA	NaN	NaN	NaN	0.405526	NaN	9.72374	1
R:cg1095	cg1095	-	Hypothetical protein	-...	NA	-6.35214	1.29881e-05	0.000448979	-0.426784	0.26875	12.3423	16
R:cg1096	cg1096	-	Hypothetical protein	-...	NA	-94.0837	0.00676627	0.033889	-1.25396	0.0188489	11.8916	2
R:cg1097	cg1097	-	Hypothetical protein	-...	NA	NaN	NaN	NaN	#NAME?	NaN	#NAME?	0
R:cg1098	cg1098	-	Putative transcriptional regulator, TetR-family	-...	NA	NaN	NaN	NaN	#NAME?	NaN	#NAME?	0
R:cg1099	cg1099	mfd	Transcription-repair coupling factor (TRCF)	-...	NA	NaN	NaN	NaN	#NAME?	NaN	#NAME?	0
R:cg1100	cg1100	-	ABC-type putative multidrug transporter, ATPase and permease subunit	-...	NA	NaN	NaN	NaN	#NAME?	NaN	#NAME?	0
R:cg1101	cg1101	-	ABC-type putative multidrug transporter, ATPase and permease subunit	-...	NA	NaN	NaN	NaN	#NAME?	NaN	#NAME?	0
R:cg1103	cg1103	-	Putative membrane protein	-...	NA	NaN	NaN	NaN	#NAME?	NaN	#NAME?	0
R:cg1104	cg1104	-	Putative membrane protein, predicted esterase	-...	NA	NaN	NaN	NaN	#NAME?	NaN	#NAME?	0
R:cg1105	cg1105	lysI	Putative secondary arginine/ornithine transporter, amino acid-polyamine-organocation (APC) family	-...	NA	NaN	NaN	NaN	3.11875	NaN	9.31784	1
R:cg1106	cg1106	-	Hypothetical protein	-...	NA	0.309332	0.809017	0.878802	0.0785773	0.359242	9.67977	2
R:cg1107	cg1107	-	Putative pyrophosphatase	-...	NA	NaN	NaN	NaN	#NAME?	NaN	#NAME?	0
R:cg1108	cg1108	-	Putative secreted protein	-...	NA	-1.86888	0.0827043	0.194151	-0.127211	0.263627	13.0057	15
R:cg1109	cg1109	-	Hypothetical protein	-...	NA	4.49241	0.139437	0.275591	0.297431	0.0936317	12.3194	2
R:cg1110	cg1110	-	Conserved hypothetical protein	-...	NA	NaN	NaN	NaN	#NAME?	NaN	#NAME?	0
R:cg1111	cg1111	eno	Enolase	4.2.1.11...	NA	1.43194	0.179957	0.32308	1.20313	2.91058	12.6418	12
R:cg1112	cg1112	-	Septum formation initiator, secreted protein of the FtsB-family	-...	NA	0.317824	0.771456	0.852713	0.0472844	0.297551	11.593	4
R:cg1113	cg1113	-	Conserved hypothetical protein	-...	NA	-0.595038	0.565039	0.70103	-0.160241	0.893152	12.0827	11
R:cg1115	cg1115	ppx2	Putative exopolyphosphatase	3.6.1.11...	NA	2.48786	0.0376474	0.117681	0.396202	0.477762	12.3299	9
R:cg1116	cg1116	tdcB	Threonine dehydratase	4.2.1.16...	NA	NaN	NaN	NaN	#NAME?	NaN	#NAME?	0
R:cg1117	cg1117	-	Hypothetical protein	-...	NA	NaN	NaN	NaN	#NAME?	NaN	#NAME?	0
R:cg1118	cg1118	-	Pyrimidine reductase, riboflavin biosynthesis	-...	NA	NaN	NaN	NaN	#NAME?	NaN	#NAME?	0
R:cg1119	cg1119	-	Conserved hypothetical protein	-...	NA	NaN	NaN	NaN	0.722023	NaN	9.43932	1
R:cg1120	cg1120	ripA	Putative transcriptional regulator, AraC-family	-...	NA	25.0374	0.00159142	0.0122932	2.05114	0.141895	10.5428	3
R:cg1121	cg1121	-	Permease, MFS-type	-...	NA	3.95151	0.00226683	0.0162456	0.394802	0.346105	11.7528	12
R:cg1122	cg1122	-	Putative secreted protein	-...	NA	-0.194691	0.877587	0.923142	-0.0104214	0.0756996	11.795	2
R:cg1123	cg1123	greA	Transcription elongation factor	-...	NA	-0.622567	0.577683	0.71022	-0.0473515	0.152117	12.5711	4
R:cg1125	cg1125	-	Conserved hypothetical protein	-...	NA	1.6306	0.350218	0.509015	0.150087	0.13017	10.903	2
R:cg1127	cg1127	-	Putative mycothiol S-conjugate amidase	-...	NA	3.10128	0.0361761	0.113687	0.468912	0.338092	12.2092	5
R:cg1128	cg1128	-	Hypothetical protein, similar to ribosomal protein S2	-...	NA	0.186899	0.855142	0.909846	0.0522371	0.968193	12.4345	12
R:cg1129	cg1129	aroF	Putative phospho-2-dehydro-3-deoxyheptonate aldolase	4.1.2.15...	NA	-3.18629	0.00971508	0.0444875	-0.231697	0.241174	12.1701	11
R:cg1130	cg1130	uppS1	Putative undecaprenyl pyrophosphate synthetase	2.5.1.31...	NA	0.671149	0.531878	0.671705	0.0736071	0.268644	11.9852	6
R:cg1131	cg1131	-	Conserved hypothetical protein	-...	NA	NaN	NaN	NaN	#NAME?	NaN	#NAME?	0
R:cg1132	cg1132	coaA	Pantothenate kinase	2.7.1.33...	NA	-2.23689	0.0889279	0.205748	-0.208533	0.208456	11.0613	5
R:cg1133	cg1133	glyA	Serine hydroxymethyltransferase	2.1.2.1...	NA	-7.1397	1.18093e-05	0.000424895	-0.662593	0.33461	12.0339	13
R:cg1134	cg1134	pab	Para-aminobenzoate synthase	6.3.5.8...	NA	5.2275	0.120329	0.246674	0.24847	0.0672194	10.0409	2
R:cg1135	cg1135	-	Conserved hypothetical protein	-...	NA	NaN	NaN	NaN	#NAME?	NaN	#NAME?	0
R:cg1136	cg1136	-	Conserved hypothetical protein	-...	NA	NaN	NaN	NaN	#NAME?	NaN	#NAME?	0
R:cg1137	cg1137	-	Putative transcriptional regulator, LysR-family	-...	NA	NaN	NaN	NaN	#NAME?	NaN	#NAME?	0
R:cg1138	cg1138	-	Putative acetyltransferase, GNAT-family	2.3.1.-...	NA	NaN	NaN	NaN	#NAME?	NaN	#NAME?	0
R:cg1139	cg1139	-	Allophanate hydrolase subunit 2	-...	NA	NaN	NaN	NaN	1.21399	NaN	10.5321	1
R:cg1140	cg1140	-	Allophanate hydrolase subunit 1	-...	NA	-0.0149033	0.989462	0.993973	-0.00984746	1.14446	10.7848	3
R:cg1141	cg1141	-	Conserved hypothetical protein, UPF0271-family	-...	NA	NaN	NaN	NaN	#NAME?	NaN	#NAME?	0
R:cg1142	cg1142	-	Putative Mn2+ transporter, metal ion (Mn2+-iron) transporter (Nramp) family	-...	NA	-2.29315	0.0475291	0.136472	-0.281412	0.38807	10.709	10
R:cg1143	cg1143	-	Putative transcriptional regulator, GntR-family	-...	NA	2.48056	0.131267	0.264686	0.462026	0.32261	8.5329	3
R:cg1144	cg1144	-	Hypothetical protein	-...	NA	-1.84516	0.0862708	0.20095	-0.165881	0.348184	11.3263	15
R:cg1145	cg1145	fum	Fumarate hydratase	4.2.1.2...	NA	4.19158	0.000786164	0.00770004	0.394458	0.376429	13.5357	16
R:cg1147	cg1147	ssuI	NAD(P)H-dependent FMN reductase	1.5.1.29...	NA	1.24747	0.280272	0.438048	0.245409	0.43989	9.24194	5
R:cg1148	cg1148	-	Hypothetical protein	-...	NA	NaN	NaN	NaN	12.9836	NaN	6.99541	1
R:cg1149	cg1149	-	Hypothetical protein	-...	NA	NaN	NaN	NaN	#NAME?	NaN	#NAME?	0
R:cg1150	cg1150	-	Putative NADPH-dependent FMN reductase	-...	NA	2.40997	0.0950197	0.213673	0.147242	0.122194	12.3942	4
R:cg1151	cg1151	seuA	FMNH2-dependent monooxygenase, involved in sulfonate ester degradation	1.14.14.-...	NA	NaN	NaN	NaN	#NAME?	NaN	#NAME?	0
R:cg1152	cg1152	seuB	FMNH2-dependent monooxygenase, involved in sulfonate ester degradation	1.14.14.-...	NA	NaN	NaN	NaN	#NAME?	NaN	#NAME?	0
R:cg1153	cg1153	seuC	Putative FMNH2-dependent monooxygenase	1.14.14.-...	NA	NaN	NaN	NaN	#NAME?	NaN	#NAME?	0
R:cg1156	cg1156	ssuD2	FMNH2-dependent aliphatic sulfonate monooxygenase	1.14.14.5...	NA	NaN	NaN	NaN	1.14304	NaN	10.7358	1
R:cg1157	cg1157	glpX	Fructose-1,6-bisphosphatase II	3.1.3.11...	NA	2.6062	0.0198524	0.0738183	0.191286	0.293586	13.3539	16
R:cg1158	cg1158	-	Putative secreted protein	-...	NA	NaN	NaN	NaN	0.130491	NaN	9.9727	1
R:cg1159	cg1159	-	Putative secreted protein	-...	NA	NaN	NaN	NaN	#NAME?	NaN	#NAME?	0
R:cg1160	cg1160	-	Hypothetical protein, similar to arabinose efflux permease	-...	NA	NaN	NaN	NaN	#NAME?	NaN	#NAME?	0
R:cg1161	cg1161	-	Hypothetical protein	-...	NA	NaN	NaN	NaN	#NAME?	NaN	#NAME?	0
R:cg1162	cg1162	xseB	Putative exodeoxyribonuclease	3.1.11.6...	NA	NaN	NaN	NaN	#NAME?	NaN	#NAME?	0
R:cg1163	cg1163	xseA	Exodeoxyribonuclease VII, large subunit	3.1.11.6...	NA	NaN	NaN	NaN	#NAME?	NaN	#NAME?	0
R:cg1164	cg1164	ispH	4-Hydroxy-3-methylbut-2-enyl diphosphate reductase	1.17.1.2...	NA	4.84962	0.0167327	0.0654095	0.297138	0.122541	11.334	4
R:cg1165	cg1165	-	Conserved putative membrane protein	-...	NA	-2.67859	0.0316037	0.102871	-0.832599	0.879173	10.7613	8
R:cg1166	cg1166	-	Putative membrane protein	-...	NA	NaN	NaN	NaN	4.76444	NaN	11.2906	1
R:cg1167	cg1167	-	Putative acetyltransferase, GNAT-family	-...	NA	-1.46596	0.173386	0.317259	-0.147332	0.333328	11.2284	11
R:cg1169	cg1169	metP	Na+:methionine symporter, neurotransmitter:sodium symporter (NSS) family	-...	NA	-5.50807	6.01377e-05	0.00134206	-0.398466	0.289369	11.6833	16
R:cg1170	cg1170	cmt5	Corynomycolyl transferase	2.3.1.122...	NA	NaN	NaN	NaN	#NAME?	NaN	#NAME?	0
R:cg1171	cg1171	-	Putative GTPase	-...	NA	-0.578614	0.571436	0.704998	-0.0540882	0.373916	12.7342	16
R:cg1172	cg1172	-	Conserved hypothetical protein, putative plasmid maintenance system killer protein	-...	NA	-0.142153	0.888851	0.929445	-0.0123474	0.34744	11.0893	16
R:cg1173	cg1173	-	Conserved hypothetical protein, putative plasmid maintenance system antidote protein	-...	NA	1.34997	0.209994	0.356696	0.0886501	0.20766	10.0637	10
R:cg1174	cg1174	arcB	Putative ornithine carbamoyltransferase	2.1.3.3...	NA	-0.52457	0.61869	0.739492	-0.154237	0.777918	10.6044	7
R:cg1175	cg1175	-	Putative acetyltransferase, GNAT-family	-...	NA	NaN	NaN	NaN	#NAME?	NaN	#NAME?	0
R:cg1176	cg1176	-	Putative short chain dehydrogenase	-...	NA	NaN	NaN	NaN	#NAME?	NaN	#NAME?	0
R:cg1178	cg1178	tnp9a(ISCg9a)	Transposase	-...	NA	NaN	NaN	NaN	#NAME?	NaN	#NAME?	0
R:cg1179	cg1179	-	Putative membrane protein	-...	NA	NaN	NaN	NaN	#NAME?	NaN	#NAME?	0
R:cg1180	cg1180	-	Glycosyltransferase, probably involved in cell wall biogenesis	-...	NA	NaN	NaN	NaN	#NAME?	NaN	#NAME?	0
R:cg1181	cg1181	-	Glycosyltransferase, probably involved in cell wall biogenesis	-...	NA	NaN	NaN	NaN	#NAME?	NaN	#NAME?	0
R:cg1182	cg1182	-	Putative membrane protein	-...	NA	NaN	NaN	NaN	#NAME?	NaN	#NAME?	0
R:cg1183	cg1183	-	Hypothetical protein	-...	NA	NaN	NaN	NaN	#NAME?	NaN	#NAME?	0
R:cg1184	cg1184	tnp10c(ISCg10a)	Transposase, putative pseudogene	-...	NA	1.30354	0.262353	0.416693	0.307054	0.526714	12.3845	5
R:cg1185	cg1185	tnp10b(ISCg10a)	Transposase, putative pseudogene	-...	NA	NaN	NaN	NaN	#NAME?	NaN	#NAME?	0
R:cg1187	cg1187	tnp10a(ISCg10a)	Transposase, putative pseudogene	-...	NA	-1.33619	0.204406	0.351565	-0.219851	0.615636	10.6462	14
R:cg1189	cg1189	-	Hypothetical protein	-...	NA	-2.42065	0.136558	0.272343	-0.808806	0.578725	9.86941	3
R:cg1190	cg1190	-	Hypothetical protein	-...	NA	1.0038	0.332508	0.490964	0.167821	0.647506	10.8842	15
R:cg1191	cg1191	-	Hypothetical protein	-...	NA	NaN	NaN	NaN	#NAME?	NaN	#NAME?	0
R:cg1192	cg1192	-	Putative oxidoreductase, aldo/keto reductase family	-...	NA	NaN	NaN	NaN	#NAME?	NaN	#NAME?	0
R:cg1193	cg1193	-	Conserved hypothetical protein, putative carboxymuconolactone decarboxylase	-...	NA	NaN	NaN	NaN	#NAME?	NaN	#NAME?	0
R:cg1194	cg1194	-	Putative short chain dehydrogenase	-...	NA	0.386028	0.736671	0.828813	0.089449	0.401344	10.576	3
R:cg1195	cg1195	-	Putative permease, sulfate permease (SulP) family	-...	NA	NaN	NaN	NaN	#NAME?	NaN	#NAME?	0
R:cg1197	cg1197	-	ABC-type putative lipoprotein release transporter, ATPase subunit	-...	NA	NaN	NaN	NaN	#NAME?	NaN	#NAME?	0
R:cg1198	cg1198	-	Hypothetical protein	-...	NA	NaN	NaN	NaN	#NAME?	NaN	#NAME?	0
R:cg1199	cg1199	-	Hypothetical protein	-...	NA	NaN	NaN	NaN	#NAME?	NaN	#NAME?	0
R:cg1201	cg1201	-	Hypothetical protein	-...	NA	NaN	NaN	NaN	#NAME?	NaN	#NAME?	0
R:cg1202	cg1202	-	Conserved hypothetical protein	-...	NA	5.85935	0.000378746	0.00463311	0.697073	0.356903	10.7616	9
R:cg1203	cg1203	-	Putative magnesium chelatase, ChlI subunit	-...	NA	9.48938	1.24497e-06	8.1292e-05	0.349056	0.127423	11.9133	12
R:cg1204	cg1204	-	Conserved hypothetical protein, similar to 2,3-PDG dependent phosphoglycerate mutase	-...	NA	NaN	NaN	NaN	2.27523	NaN	9.96884	1
R:cg1205	cg1205	-	Conserved hypothetical protein	-...	NA	NaN	NaN	NaN	#NAME?	NaN	#NAME?	0
R:cg1206	cg1206	-	Conserved hypothetical protein	-...	NA	NaN	NaN	NaN	#NAME?	NaN	#NAME?	0
R:cg1207	cg1207	-	ABC-type transporter, ATPase subunit	-...	NA	NaN	NaN	NaN	#NAME?	NaN	#NAME?	0
R:cg1208	cg1208	-	Conserved hypothetical protein	-...	NA	NaN	NaN	NaN	#NAME?	NaN	#NAME?	0
R:cg1209	cg1209	-	Putative Zn-ribbon-containing protein, involved in phosphonate metabolism	-...	NA	-1.81525	0.102874	0.223911	-0.219804	0.382911	11.2461	10
R:cg1210	cg1210	-	Putative membrane protein	-...	NA	-1.38606	0.300038	0.45798	-0.996678	1.24547	10.291	3
R:cg1211	cg1211	-	Putative transcriptional regulator, MarR-family	-...	NA	0.382999	0.767147	0.849548	0.0917106	0.338639	10.4013	2
R:cg1212	cg1212	-	Putative antibiotic efflux permease, MFS-type	-...	NA	NaN	NaN	NaN	#NAME?	NaN	#NAME?	0
R:cg1214	cg1214	-	Putative cysteine desulfurase, AT class IV	-...	NA	0.544126	0.596321	0.724256	0.0597321	0.395804	11.7333	13
R:cg1215	cg1215	nadC	Putative nicotinate-nucleotide pyrophosphorylase	2.4.2.19...	NA	5.43523	0.000205379	0.00312141	0.333254	0.212397	11.5283	12
R:cg1216	cg1216	nadA	Quinolinate synthetase, subunit A	-...	NA	-0.446612	0.661536	0.774383	-0.0718985	0.643946	12.0662	16
R:cg1218	cg1218	-	ADP-ribose pyrophosphatase	-...	NA	1.81108	0.0974954	0.217568	0.295976	0.566121	11.8626	12
R:cg1219	cg1219	-	Putative membrane protein	-...	NA	NaN	NaN	NaN	#NAME?	NaN	#NAME?	0
R:cg1220	cg1220	-	Putative Zn-dependent hydrolase, beta-lactamase fold	-...	NA	2.68894	0.114944	0.241533	0.660536	0.425477	11.3236	3
R:cg1221	cg1221	-	Conserved hypothetical protein	-...	NA	-2.28487	0.149696	0.288849	-0.208648	0.158166	11.6096	3
R:cg1222	cg1222	lplA	Lipoate-protein ligase A	6.3.2.-...	NA	NaN	NaN	NaN	#NAME?	NaN	#NAME?	0
R:cg1224	cg1224	-	Conserved hypothetical protein	-...	NA	NaN	NaN	NaN	#NAME?	NaN	#NAME?	0
R:cg1225	cg1225	pcaK	Putative MFS-type 4-hydroxybenzoate permease	-...	NA	0.164668	0.87329	0.92137	0.0504687	0.919462	11.5845	9
R:cg1226	cg1226	pobA	Putative 4-hydroxybenzoate 3-monooxygenase	1.14.13.2...	NA	NaN	NaN	NaN	#NAME?	NaN	#NAME?	0
R:cg1227	cg1227	-	Putative membrane protein	-...	NA	-1.86431	0.0819682	0.193028	-0.356885	0.765721	15.2318	16
R:cg1228	cg1228	-	ABC-type putative cobalt transporter, ATPase subunit	-...	NA	-3.16203	0.00644581	0.0328438	-0.401068	0.507355	14.3439	16
R:cg1229	cg1229	-	ABC-type putative cobalt transporter, permease subunit	-...	NA	-2.53343	0.0229387	0.0811924	-0.249478	0.393897	15.1734	16
R:cg1230	cg1230	-	Conserved hypothetical protein	-...	NA	-0.934798	0.364698	0.522734	-0.285206	1.22039	13.2309	16
R:cg1231	cg1231	chaA	Putative secondary Na+/Ca2+ antiporter, Ca2+:cation antiporter (CaCA) Family	-...	NA	-2.09963	0.0530925	0.147173	-0.569428	1.08482	12.0653	16
R:cg1232	cg1232	-	Conserved hypothetical protein, LmbE-family	-...	NA	4.20796	0.148534	0.287448	0.211915	0.0712204	12.008	2
R:cg1233	cg1233	-	Putative membrane protein	-...	NA	NaN	NaN	NaN	#NAME?	NaN	#NAME?	0
R:cg1234	cg1234	-	Putative excinuclease, UvrA-like ATPase	-...	NA	NaN	NaN	NaN	0.844992	NaN	10.4147	1
R:cg1236	cg1236	tpx	Thiol peroxidase	1.11.1.-...	NA	5.75812	0.000126848	0.00215032	0.536247	0.322608	14.5315	12
R:cg1237	cg1237	-	Putative membrane protein	-...	NA	0.213197	0.844839	0.903794	0.0302569	0.283839	10.8896	4
R:cg1238	cg1238	-	Putative membrane protein	-...	NA	NaN	NaN	NaN	#NAME?	NaN	#NAME?	0
R:cg1239	cg1239	-	Putative oxidoreductase	-...	NA	NaN	NaN	NaN	#NAME?	NaN	#NAME?	0
R:cg1240	cg1240	-	Hypothetical protein	-...	NA	1.27352	0.292551	0.45124	0.290769	0.45664	10.2994	4
R:cg1241	cg1241	-	Hypothetical protein	-...	NA	2.92058	0.210012	0.356696	0.432961	0.209649	10.3891	2
R:cg1242	cg1242	-	Putative membrane protein	-...	NA	3.98806	0.00401617	0.0237634	0.155437	0.116927	11.8863	9
R:cg1243	cg1243	-	Secreted trypsin-like serine protease, containing a C-terminal PDZ-domain	-...	NA	4.18092	0.00153416	0.012021	0.34408	0.285087	12.0973	12
R:cg1244	cg1244	-	Arsenate reductase or related protein, glutaredoxin-family	-...	NA	-3.23228	0.00654784	0.0331418	-0.199488	0.230926	12.5028	14
R:cg1245	cg1245	-	Putative membrane protein	-...	NA	NaN	NaN	NaN	#NAME?	NaN	#NAME?	0
R:cg1246	cg1246	-	Conserved hypothetical protein	-...	NA	0.0677951	0.949202	0.968989	0.00644995	0.212737	13.3824	5
R:cg1247	cg1247	-	Putative secreted protein	-...	NA	1.57739	0.145784	0.283371	0.641254	1.3483	13.2353	11
R:cg1248	cg1248	-	Putative GTPase, probably involved in stress response	-...	NA	-1.04002	0.325463	0.483804	-0.140178	0.426225	11.8285	10
R:cg1249	cg1249	-	ABC-type putative dipeptide/oligopeptide transporter, substrate-binding lipoprotein	-...	NA	NaN	NaN	NaN	#NAME?	NaN	#NAME?	0
R:cg1250	cg1250	mshB	Putative N-acetyl-1-D-myo-inosityl-2-amino-2-deoxy-alpha-D-glucopyranoside deacetylase	3.5.1.-...	NA	0.606662	0.557596	0.695221	0.155943	0.852543	10.5716	11
R:cg1251	cg1251	-	Putative membrane protein	-...	NA	NaN	NaN	NaN	#NAME?	NaN	#NAME?	0
R:cg1252	cg1252	fdxC	Ferredoxin	-...	NA	-0.205682	0.839804	0.899499	-0.022132	0.430412	13.2306	16
R:cg1253	cg1253	dapC	Succinyldiaminopimelate aminotransferase, AT class I	2.6.1.17...	NA	1.40636	0.181426	0.324986	0.0949901	0.261594	11.6855	15
R:cg1254	cg1254	-	Putative membrane protein	-...	NA	1.85375	0.0934689	0.211807	0.263715	0.471825	10.3265	11
R:cg1255_cg2733	cg1255_cg2733	-	cg2733|cg1255	-...	NA	-1.37317	0.197041	0.341913	-0.387398	0.977289	10.1586	12
R:cg1256	cg1256	dapD	2,3,4,5-Tetrahydropyridine-2,6-dicarboxylate N-succinyltransferase	2.3.1.117...	NA	-1.3446	0.220689	0.368792	-0.168409	0.354254	10.404	8
R:cg1257	cg1257	aroP	Putative secondary gamma-aminobutyrate transporter, amino acid-polyamine-organocation (APC) family	-...	NA	-19.4473	0.00029701	0.00385022	-0.426362	0.0438479	13.7836	4
R:cg1259	cg1259	dapD2	Putative 2,3,4,5-tetrahydropyridine-2,6-dicarboxylate N-succinyltransferase	2.3.1.-...	NA	NaN	NaN	NaN	#NAME?	NaN	#NAME?	0
R:cg1260	cg1260	dapE	Succinyl-diaminopimelate desuccinylase	3.5.1.18...	NA	-2.20339	0.0923031	0.210668	-0.225709	0.229057	11.1141	5
R:cg1261	cg1261	-	Lysine decarboxylase family protein	-...	NA	NaN	NaN	NaN	#NAME?	NaN	#NAME?	0
R:cg1262	cg1262	folP2	Dihydropteroate synthase	2.5.1.15...	NA	NaN	NaN	NaN	#NAME?	NaN	#NAME?	0
R:cg1263	cg1263	-	Glycosyltransferase, involved in cell wall biogenesis	-...	NA	NaN	NaN	NaN	#NAME?	NaN	#NAME?	0
R:cg1264	cg1264	-	Conserved hypothetical protein	-...	NA	0.355643	0.756116	0.84103	0.189912	0.92491	10.5247	3
R:cg1265	cg1265	-	Conserved hypothetical protein	-...	NA	0.707016	0.490395	0.634108	0.0732509	0.414423	12.4958	16
R:cg1266	cg1266	rrmA	rRNA guanine-N1-methyltransferase	2.1.1.51...	NA	2.28525	0.043136	0.128461	0.243379	0.368926	10.9703	12
R:cg1267	cg1267	-	Beta-fructosidase (levanase/invertase)	-...	NA	3.84294	0.00159679	0.0122932	0.171904	0.178929	13.8779	16
R:cg1268	cg1268	glgA	Putative glycosyl transferase	-...	NA	3.89759	0.00142822	0.0113422	0.404742	0.415377	12.3607	16
R:cg1269	cg1269	glgC	Glucose-1-phosphate adenylyltransferase	2.7.7.27...	NA	0.114742	0.910172	0.944457	0.00691994	0.241235	11.6327	16
R:cg1270	cg1270	-	Putative O-methyltransferase	-...	NA	NaN	NaN	NaN	#NAME?	NaN	#NAME?	0
R:cg1271	cg1271	sigE	RNA polymerase sigma factor, ECF-family	-...	NA	24.5367	0.000148399	0.00242247	0.449768	0.0366608	12.4804	4
R:cg1272	cg1272	-	Conserved hypothetical protein	-...	NA	NaN	NaN	NaN	#NAME?	NaN	#NAME?	0
R:cg1273	cg1273	-	Putative twin arginine targeting (Tat) Preprotein translocase subunit	-...	NA	1.29518	0.242858	0.394616	0.528491	1.07958	11.2085	7
R:cg1274	cg1274	mrp	Putative ATPase, probably involved in chromosome partitioning	-...	NA	-0.112194	0.91289	0.946721	-0.0206117	0.609316	10.7409	11
R:cg1275	cg1275	-	Conserved putative membrane protein	-...	NA	NaN	NaN	NaN	#NAME?	NaN	#NAME?	0
R:cg1276	cg1276	mgtE1	Putative Mg2+ transporter, Mg2+ transporter-E (MgtE) family	-...	NA	2.61137	0.0227442	0.0810061	0.251715	0.347547	10.834	13
R:cg1277	cg1277	-	Conserved putative membrane protein	-...	NA	0.90433	0.395876	0.552787	0.115954	0.362663	10.4429	8
R:cg1278	cg1278	-	Conserved putative secreted protein	-...	NA	3.22197	0.0146134	0.0597761	0.219424	0.192623	10.4685	8
R:cg1279	cg1279	-	Putative secreted protein	-...	NA	0.830445	0.419309	0.573945	0.0677974	0.326559	12.7022	16
R:cg1280	cg1280	odhA	2-Oxoglutarate dehydrogenase, E1 component	1.2.4.2...	NA	2.98901	0.00917576	0.0427959	0.248722	0.332848	14.0013	16
R:cg1281	cg1281	-	ABC-type putative multidrug transporter, ATPase and permease subunit	-...	NA	-0.526476	0.606256	0.731804	-0.0591205	0.449179	11.3917	16
R:cg1282	cg1282	-	Conserved hypothetical protein	-...	NA	NaN	NaN	NaN	#NAME?	NaN	#NAME?	0
R:cg1283	cg1283	aroE2	Putative shikimate/quinate 5-dehydrogenase	1.1.1.25...	NA	13.9366	0.000799845	0.00774795	0.517852	0.0743152	13.0227	4
R:cg1284	cg1284	lipT	Putative carboxylesterase, type B	3.1.1.1...	NA	NaN	NaN	NaN	#NAME?	NaN	#NAME?	0
R:cg1285	cg1285	-	Conserved hypothetical protein	-...	NA	NaN	NaN	NaN	#NAME?	NaN	#NAME?	0
R:cg1286	cg1286	-	Conserved hypothetical protein	-...	NA	-2.06465	0.059502	0.157274	-0.289897	0.525365	11.2323	14
R:cg1287	cg1287	-	Conserved hypothetical protein	-...	NA	NaN	NaN	NaN	#NAME?	NaN	#NAME?	0
R:cg1288	cg1288	-	Putative multidrug efflux permease, MFS-type	-...	NA	NaN	NaN	NaN	#NAME?	NaN	#NAME?	0
R:cg1289	cg1289	-	Putative multidrug efflux permease, MFS-type	-...	NA	NaN	NaN	NaN	#NAME?	NaN	#NAME?	0
R:cg1290	cg1290	metE	5-Methyltetrahydropteroyltriglutamate--homocysteine methyltransferase	2.1.1.14...	NA	-4.37995	0.000538094	0.00578451	-0.371365	0.33915	15.1656	16
R:cg1291	cg1291	-	Putative membrane protein	-...	NA	NaN	NaN	NaN	0.831279	NaN	13.4057	1
R:cg1292	cg1292	-	Flavin-containing monooxygenase 3	1.14.13.8...	NA	-0.649928	0.525568	0.667081	-0.0481015	0.296042	11.1314	16
R:cg1293	cg1293	-	Putative secreted protein	-...	NA	NaN	NaN	NaN	0.614556	NaN	9.52232	1
R:cg1294	cg1294	-	Putative esterase, alpha-beta hydrolase superfamily	-...	NA	NaN	NaN	NaN	#NAME?	NaN	#NAME?	0
R:cg1295	cg1295	-	Putative hydrolase/acyltransferase, alpha/beta hydrolase superfamily	-...	NA	-11.1438	0.056975	0.15406	-0.927412	0.117694	11.198	2
R:cg1296	cg1296	-	Conserved hypothetical protein, putative non-ribosomal peptide synthetase module	-...	NA	NaN	NaN	NaN	#NAME?	NaN	#NAME?	0
R:cg1298	cg1298	cydC	ABC-type putative multidrug/protein/lipid transporter, ATPase and permease subunit	-...	NA	NaN	NaN	NaN	#NAME?	NaN	#NAME?	0
R:cg1299	cg1299	cydD	ABC-type putative multidrug/protein/lipid transporter, ATPase and permease subunit	-...	NA	NaN	NaN	NaN	#NAME?	NaN	#NAME?	0
R:cg1300	cg1300	cydB	Cytochrome d ubiquinol oxidase subunit II	1.10.3.-...	NA	NaN	NaN	NaN	#NAME?	NaN	#NAME?	0
R:cg1301	cg1301	cydA	Cytochrome d ubiquinol oxidase subunit I	1.10.3.-...	NA	NaN	NaN	NaN	-0.487403	NaN	10.4127	1
R:cg1302	cg1302	-	Putative nuclease, HKD-family	-...	NA	NaN	NaN	NaN	#NAME?	NaN	#NAME?	0
R:cg1303	cg1303	-	NTP pyrophosphohydrolase	3.6.1.-...	NA	1.05653	0.307446	0.466863	0.0527463	0.199697	11.9337	16
R:cg1304	cg1304	-	Putative secreted protein	-...	NA	NaN	NaN	NaN	#NAME?	NaN	#NAME?	0
R:cg1305	cg1305	-	Putative secondary proline transporter, amino acid-polyamine-organocation (APC) family	-...	NA	0.537517	0.628223	0.748856	0.0673172	0.250475	10.5074	4
R:cg1307	cg1307	-	DNA/RNA helicase, superfamily II	-...	NA	9.86825	5.94781e-08	8.06614e-06	0.599464	0.242987	12.1659	16
R:cg1308	cg1308	-	Putative transcriptional regulator, TetR-family	-...	NA	NaN	NaN	NaN	#NAME?	NaN	#NAME?	0
R:cg1309	cg1309	-	Putative FAD-dependent oxidoreductase	-...	NA	NaN	NaN	NaN	#NAME?	NaN	#NAME?	0
R:cg1310	cg1310	tfdF	Putative maleylacetate reductase	1.3.1.32...	NA	NaN	NaN	NaN	#NAME?	NaN	#NAME?	0
R:cg1311	cg1311	-	Hydroxyquinol 1,2-dioxygenase	1.13.11.37...	NA	NaN	NaN	NaN	#NAME?	NaN	#NAME?	0
R:cg1312	cg1312	-	Putative membrane protein	-...	NA	-7.5456	1.13394e-05	0.000416485	-0.90637	0.416104	11.332	12
R:cg1313	cg1313	-	Putative secreted lipoprotein	-...	NA	NaN	NaN	NaN	#NAME?	NaN	#NAME?	0
R:cg1314	cg1314	putP	Putative Na+/proline symporter, solute:sodium symporter (SSS) family	-...	NA	-3.92202	0.00135882	0.0110907	-0.467236	0.476525	13.9302	16
R:cg1316	cg1316	-	DNA/RNA helicase, SNF2 family	-...	NA	3.80066	0.0042131	0.0242735	0.556056	0.462658	11.0485	10
R:cg1317	cg1317	-	Conserved hypothetical protein	-...	NA	0.33742	0.741186	0.831208	0.0353672	0.392188	11.8008	14
R:cg1318	cg1318	-	Conserved hypothetical protein	-...	NA	NaN	NaN	NaN	#NAME?	NaN	#NAME?	0
R:cg1319	cg1319	-	Conserved hypothetical protein	-...	NA	NaN	NaN	NaN	#NAME?	NaN	#NAME?	0
R:cg1320	cg1320	lipP	Conserved putative membrane protein	3.1.1.3...	NA	NaN	NaN	NaN	#NAME?	NaN	#NAME?	0
R:cg1321	cg1321	-	Putative short-chain fatty acid transporter	-...	NA	NaN	NaN	NaN	-1.10028	NaN	11.0155	1
R:cg1322	cg1322	-	Conserved hypothetical protein	-...	NA	34.416	5.39349e-05	0.0012349	0.588078	0.0341746	13.5901	4
R:cg1324	cg1324	-	Putative transcriptional regulator, MarR-family	-...	NA	NaN	NaN	NaN	0.0556737	NaN	11.0286	1
R:cg1325	cg1325	-	Conserved hypothetical protein	-...	NA	NaN	NaN	NaN	-0.0287742	NaN	10.1222	1
R:cg1326	cg1326	-	Hypothetical protein	-...	NA	1.3678	0.243183	0.394781	0.500173	0.817681	11.1148	5
R:cg1327	cg1327	-	Putative transcriptional regulator, Crp-family	-...	NA	2.24098	0.267201	0.423248	1.42074	0.896588	11.5831	2
R:cg1328	cg1328	-	Putative heavy-metal ion transporting P-type ATPase	-...	NA	3.3939	0.182416	0.325619	0.686894	0.286224	10.9489	2
R:cg1329	cg1329	ctpC	Putative Cd2+ transporting P-type ATPase	-...	NA	NaN	NaN	NaN	#NAME?	NaN	#NAME?	0
R:cg1330	cg1330	-	Conserved hypothetical protein	-...	NA	NaN	NaN	NaN	#NAME?	NaN	#NAME?	0
R:cg1332	cg1332	-	Putative secreted hydrolase	-...	NA	2.83291	0.0125943	0.0534938	0.126235	0.17824	14.2369	16
R:cg1333	cg1333	argS	Arginyl-tRNA synthetase	6.1.1.19...	NA	4.18832	0.00125775	0.0104332	0.196051	0.168772	12.6613	13
R:cg1334	cg1334	lysA	Diaminopimelate decarboxylase	4.1.1.20...	NA	2.0109	0.0626659	0.162872	0.0951068	0.189183	13.5241	16
R:cg1335	cg1335	-	Hypothetical protein	-...	NA	NaN	NaN	NaN	-0.546395	NaN	10.5396	1
R:cg1336	cg1336	-	Putative secreted protein	-...	NA	NaN	NaN	NaN	#NAME?	NaN	#NAME?	0
R:cg1337	cg1337	hom	Homoserine dehydrogenase	1.1.1.3...	NA	1.38851	0.19513	0.339935	0.628858	1.5021	12.7174	11
R:cg1338	cg1338	thrB	Homoserine kinase	2.7.1.39...	NA	1.02504	0.363286	0.521526	0.267061	0.582581	12.0387	5
R:cg1340	cg1340	-	Conserved hypothetical protein	-...	NA	-0.831117	0.423581	0.577551	-0.0431206	0.179727	13.0935	12
R:cg1341	cg1341	narI	Respiratory nitrate reductase 2, gamma chain	1.7.99.4...	NA	-6.4387	0.000200701	0.00308426	-1.33083	0.620079	11.1453	9
R:cg1342	cg1342	narJ	Respiratory nitrate reductase 2, delta chain	1.7.99.4...	NA	-3.67212	0.169261	0.311816	-0.435984	0.167907	10.9554	2
R:cg1343	cg1343	narH	Respiratory nitrate reductase 2, beta chain	1.7.99.4...	NA	-11.51	1.78356e-07	1.84966e-05	-1.07169	0.322543	12.6933	12
R:cg1344	cg1344	narG	Respiratory nitrate reductase 2, alpha chain	1.7.99.4...	NA	-8.91257	4.5173e-06	0.000208953	-1.39326	0.518474	11.3293	11
R:cg1345	cg1345	narK	Putative nitrate/nitrite permease, MFS-type	-...	NA	-5.64843	0.000107547	0.00193475	-0.704447	0.449668	12.341	13
R:cg1346	cg1346	mog	Putative molybdopterin biosynthesis protein Mog	-...	NA	1.0498	0.341879	0.499364	0.128298	0.299355	10.6526	6
R:cg1347	cg1347	-	Putative secreted or membrane protein	-...	NA	NaN	NaN	NaN	#NAME?	NaN	#NAME?	0
R:cg1348	cg1348	-	Putative membrane protein, containing a CBS domain	-...	NA	NaN	NaN	NaN	#NAME?	NaN	#NAME?	0
R:cg1349	cg1349	-	Putative membrane protein, containing a CBS domain	-...	NA	NaN	NaN	NaN	#NAME?	NaN	#NAME?	0
R:cg1350	cg1350	mob	Putative molybdopterin-guanine dinucleotide biosynthesis protein	-...	NA	NaN	NaN	NaN	#NAME?	NaN	#NAME?	0
R:cg1351	cg1351	moeA3	Molybdopterin biosynthesis protein MoeA	-...	NA	NaN	NaN	NaN	#NAME?	NaN	#NAME?	0
R:cg1352	cg1352	moaA	Molybdopterin biosynthesis protein A	-...	NA	NaN	NaN	NaN	#NAME?	NaN	#NAME?	0
R:cg1353	cg1353	fadD4	Putative acyl-CoA synthetase	6.2.1.3...	NA	2.9678	0.0208727	0.0758732	0.352601	0.336042	10.7144	8
R:cg1354	cg1354	rho	Transcription termination factor Rho	-...	NA	-2.32469	0.0345341	0.109898	-0.214549	0.369166	11.9086	16
R:cg1355	cg1355	prfA	Peptide chain release factor 1 (RF-1)	-...	NA	18.3974	0.0029415	0.0191361	0.203848	0.0191916	9.88888	3
R:cg1356	cg1356	-	Putative rRNA or tRNA methylase	-...	NA	NaN	NaN	NaN	0.0779888	NaN	10.1674	1
R:cg1358	cg1358	-	Putative translation factor, Sua5/YciO/YrdC/YwlC-family	-...	NA	-1.8584	0.0828474	0.194207	-0.275063	0.592043	10.7636	16
R:cg1359	cg1359	-	Putative membrane protein	-...	NA	10.7497	0.059052	0.156914	0.68175	0.0896897	10.2272	2
R:cg1360	cg1360	-	Putative membrane protein	-...	NA	NaN	NaN	NaN	#NAME?	NaN	#NAME?	0
R:cg1361	cg1361	atpI	ATP synthase, protein I	-...	NA	-5.85777	0.00423863	0.0243032	-0.662305	0.252819	13.8369	5
R:cg1362	cg1362	atpB	ATP synthase F0, A chain	3.6.1.14...	NA	-3.88067	0.00305561	0.0195183	-0.381492	0.326043	15.638	11
R:cg1363	cg1363	atpE	ATP synthase F0, C chain	3.6.1.14...	NA	-3.36819	0.0062723	0.0322393	-0.445435	0.458119	14.5369	12
R:cg1364	cg1364	atpF	ATP synthase F0, B chain	3.6.1.14...	NA	-4.50319	0.000420611	0.00491084	-0.518936	0.460949	13.9581	16
R:cg1365	cg1365	atpH	ATP synthase F1, delta subunit	3.6.1.14...	NA	-1.5048	0.15314	0.291877	-0.0992528	0.263831	14.8798	16
R:cg1366	cg1366	atpA	ATP synthase F1, alpha chain	3.6.1.14...	NA	0.537065	0.5991	0.726701	0.0400841	0.298542	15.2646	16
R:cg1367	cg1367	atpG	ATP synthase F1, gamma chain	3.6.1.14...	NA	1.19554	0.250434	0.402474	0.0711125	0.237925	14.8535	16
R:cg1368	cg1368	atpD	ATP synthase F1, beta chain	3.6.1.14...	NA	2.72391	0.0156877	0.062432	0.18918	0.277806	14.7453	16
R:cg1369	cg1369	atpC	ATP synthase F1, epsilon chain	3.6.1.14...	NA	2.5166	0.0329518	0.105434	0.887818	1.1156	10.6245	10
R:cg1370	cg1370	-	Conserved hypothetical protein	-...	NA	NaN	NaN	NaN	-0.538843	NaN	9.60543	1
R:cg1371	cg1371	-	Putative nuclease, RecB-family	-...	NA	0.559617	0.614805	0.736346	0.190664	0.681409	10.0083	4
R:cg1372	cg1372	-	Conserved hypothetical protein	-...	NA	1.06956	0.396793	0.553287	0.769955	1.24687	10.2139	3
R:cg1373	cg1373	-	Putative glyoxalase	-...	NA	-2.09175	0.0814005	0.192889	-0.933708	1.181	13.2668	7
R:cg1374	cg1374	-	Conserved hypothetical protein	-...	NA	-1.45538	0.195807	0.340441	-0.189556	0.344594	12.2627	7
R:cg1375	cg1375	-	Putative thioredoxin	-...	NA	-0.473464	0.655833	0.769284	-0.0606688	0.313873	11.2805	6
R:cg1376	cg1376	ssuD1	FMNH2-dependent aliphatic sulfonate monooxygenase	1.14.14.5...	NA	NaN	NaN	NaN	1.82225	NaN	9.2526	1
R:cg1377	cg1377	ssuC	ABC-type aliphatic sulfonate transporter, permease subunit	-...	NA	NaN	NaN	NaN	#NAME?	NaN	#NAME?	0
R:cg1379	cg1379	ssuB	ABC-type aliphatic sulfonate transporter, ATPase subunit	-...	NA	NaN	NaN	NaN	#NAME?	NaN	#NAME?	0
R:cg1380	cg1380	ssuA	ABC-type aliphatic sulfonate transporter, substrate-binding lipoprotein	-...	NA	4.51144	0.138867	0.274773	0.574108	0.179967	7.75211	2
R:cg1381	cg1381	glgB	1,4-Alpha-glucan branching enzyme	2.4.1.18...	NA	0.939597	0.367599	0.524694	0.105615	0.38938	12.1386	12
R:cg1382	cg1382	glgE	Putative alpha-amylase	3.2.1.1...	NA	2.26176	0.0389964	0.120827	0.147093	0.260139	12.5702	16
R:cg1383	cg1383	-	ABC-type putative molybdenum transporter, ATPase subunit	-...	NA	1.68867	0.111956	0.23752	0.131348	0.311127	11.8219	16
R:cg1384	cg1384	-	Putative NUDIX hydrolase	-...	NA	2.40638	0.0611366	0.160154	0.451522	0.45961	9.29558	6
R:cg1385	cg1385	-	Putative SAM-dependent methyltransferase	-...	NA	NaN	NaN	NaN	#NAME?	NaN	#NAME?	0
R:cg1386	cg1386	fixA	Putative electron transfer flavoprotein, beta subunit	-...	NA	NaN	NaN	NaN	#NAME?	NaN	#NAME?	0
R:cg1387	cg1387	fixB	Putative electron transfer flavoprotein, alpha subunit	-...	NA	-8.92208	0.000872497	0.00805347	-0.174952	0.0438468	12.4243	5
R:cg1388	cg1388	nifS1	Putative aminotransferase, AT class IV/cysteine desulfinase	2.6.1.-...	NA	-0.587033	0.575618	0.708669	-0.0861357	0.415017	11.4962	8
R:cg1389	cg1389	-	Putative secreted protein	-...	NA	NaN	NaN	NaN	#NAME?	NaN	#NAME?	0
R:cg1391	cg1391	-	Conserved hypothetical protein, related to capsule biosynthesis enzymes	-...	NA	-0.0461406	0.970647	0.981222	-0.0239913	0.735336	9.98635	2
R:cg1392	cg1392	-	Putative transcriptional regulator, HTH_3-family	-...	NA	-0.772522	0.482916	0.627439	-0.281417	0.814564	10.2139	5
R:cg1393	cg1393	-	Putative acetyltransferase, GNAT family	-...	NA	NaN	NaN	NaN	#NAME?	NaN	#NAME?	0
R:cg1394	cg1394	speE2	Putative spermidine synthase	2.5.1.16...	NA	3.02618	0.0115276	0.0501808	0.400915	0.458931	10.9525	12
R:cg1395	cg1395	-	Conserved hypothetical protein	-...	NA	1.78508	0.124498	0.253544	0.538834	0.798632	9.86219	7
R:cg1396	cg1396	-	Hypothetical protein	-...	NA	0.948995	0.412635	0.56657	0.147683	0.311241	10.2521	4
R:cg1397	cg1397	trmU	tRNA (5-methylaminomethyl-2-thiouridylate)-methyltransferase	2.1.1.61...	NA	-2.18319	0.0453246	0.132297	-0.135028	0.247396	11.0531	16
R:cg1398	cg1398	-	Conserved hypothetical protein	-...	NA	NaN	NaN	NaN	#NAME?	NaN	#NAME?	0
R:cg1399	cg1399	-	Putative multidrug efflux permease, MFS-type	-...	NA	NaN	NaN	NaN	#NAME?	NaN	#NAME?	0
R:cg1400	cg1400	-	Putative DNA polymerase III, Gram-positive-type alpha subunit	-...	NA	4.94327	0.0158811	0.0630592	0.29442	0.119119	11.104	4
R:cg1401	cg1401	ligA	DNA ligase (NAD(+))	6.5.1.2...	NA	2.54361	0.0438666	0.129542	0.513987	0.534626	11.6539	7
R:cg1402	cg1402	-	Conserved hypothetical protein	-...	NA	-2.12252	0.0535738	0.14781	-0.212224	0.374115	12.0987	14
R:cg1403	cg1403	gatC	Glutamyl-tRNA (Gln) amidotransferase, subunit C	6.3.5.-...	NA	-3.66468	0.0022996	0.0162758	-0.289508	0.315998	12.3307	16
R:cg1404	cg1404	gatA	Glutamyl-tRNA (Gln) amidotransferase, subunit A	6.3.5.-...	NA	1.28866	0.223958	0.372489	0.195201	0.524725	11.4794	12
R:cg1405	cg1405	-	Siderophore-interacting protein	-...	NA	2.11153	0.0519154	0.145351	0.185155	0.350749	12.1345	16
R:cg1408	cg1408	-	Putative membrane protein	-...	NA	2.53188	0.0391252	0.121013	0.269499	0.301064	10.7004	8
R:cg1409	cg1409	pfkA	6-Phosphofructokinase	2.7.1.11...	NA	4.11204	0.00450435	0.0253712	0.55204	0.379715	11.0468	8
R:cg1410	cg1410	rbsR	Transcriptional repressor of the ribose importer RbsACBD, LacI-family	-...	NA	NaN	NaN	NaN	#NAME?	NaN	#NAME?	0
R:cg1411	cg1411	rbsA	ABC-type ribose transporter, ATPase subunit (TC 3.A.1.2.1)	-...	NA	NaN	NaN	NaN	0.982246	NaN	10.5358	1
R:cg1412	cg1412	rbsC	ABC-type ribose transporter, permease subunit (TC 3.A.1.2.1)	-...	NA	NaN	NaN	NaN	#NAME?	NaN	#NAME?	0
R:cg1413	cg1413	rbsB	ABC-type ribose transporter, substrate-binding lipoprotein (TC 3.A.1.2.1)	-...	NA	NaN	NaN	NaN	#NAME?	NaN	#NAME?	0
R:cg1414	cg1414	rbsD	ABC-type ribose transporter, uncharacterized component (TC 3.A.1.2.1)	-...	NA	NaN	NaN	NaN	#NAME?	NaN	#NAME?	0
R:cg1417	cg1417	-	Putative acetyltransferase	-...	NA	NaN	NaN	NaN	#NAME?	NaN	#NAME?	0
R:cg1418	cg1418	-	ABC-type putative iron-siderophore transporter, substrate-binding lipoprotein	-...	NA	37.2328	0.000720573	0.00717723	1.10843	0.0515634	10.8204	3
R:cg1419	cg1419	-	Putative secondary Na+/bile acid symporter, bile acid:Na+ symporter (BASS) family	-...	NA	5.90308	0.00970719	0.0444875	0.679994	0.230386	10.8455	4
R:cg1420	cg1420	gatB	Glutamyl-tRNA (Gln) amidotransferase, subunit B	6.3.5.-...	NA	6.53747	9.39905e-06	0.000360229	0.460361	0.281675	12.6049	16
R:cg1421	cg1421	-	Conserved hypothetical protein, putative dinucleotide-binding enzyme	-...	NA	NaN	NaN	NaN	#NAME?	NaN	#NAME?	0
R:cg1423	cg1423	-	Putative oxidoreductase, aldo/keto reductase family	-...	NA	4.94798	0.000175195	0.00278261	0.445842	0.360423	11.6806	16
R:cg1424	cg1424	lysE	Putative secondary lysine efflux exporter, L-lysine exporter (LysE) family	-...	NA	NaN	NaN	NaN	#NAME?	NaN	#NAME?	0
R:cg1425	cg1425	lysG	Putative transcriptional regulator, LysR-family	-...	NA	NaN	NaN	NaN	#NAME?	NaN	#NAME?	0
R:cg1426	cg1426	gst	Putative glutathione S-transferase	2.5.1.18...	NA	NaN	NaN	NaN	#NAME?	NaN	#NAME?	0
R:cg1427	cg1427	-	Conserved putative secreted protein	-...	NA	NaN	NaN	NaN	#NAME?	NaN	#NAME?	0
R:cg1429	cg1429	-	Putative membrane protein	-...	NA	NaN	NaN	NaN	0.0849036	NaN	10.318	1
R:cg1431	cg1431	-	Putative membrane protein	-...	NA	NaN	NaN	NaN	#NAME?	NaN	#NAME?	0
R:cg1432	cg1432	ilvD	Dihydroxy-acid dehydratase	4.2.1.9...	NA	-8.31263	0.00364821	0.0226472	-0.658651	0.15847	11.6129	4
R:cg1433	cg1433	-	Conserved hypothetical protein	-...	NA	0.0491385	0.961777	0.975611	0.0162899	1.0995	12.2675	11
R:cg1434	cg1434	-	Small-conductance mechanosensitive ion channel, MscS-family	-...	NA	NaN	NaN	NaN	0.0981671	NaN	10.6338	1
R:cg1435	cg1435	ilvB	Acetolactate synthase, large subunit	2.2.1.6...	NA	-3.12689	0.00963093	0.0443873	-0.221333	0.245202	12.937	12
R:cg1436	cg1436	ilvN	Acetolactate synthase, small subunit	2.2.1.6...	NA	-1.38648	0.185865	0.328905	-0.299745	0.864766	14.157	16
R:cg1437	cg1437	ilvC	Ketol-acid reductoisomerase	1.1.1.86...	NA	0.970766	0.348139	0.506828	0.0399831	0.159517	14.1539	15
R:cg1438	cg1438	-	ABC-type putative nitrate transporter, ATPase subunit, putative pseudogene (C-terminal fragment)	-...	NA	-0.92722	0.378007	0.535282	-0.355586	1.21272	11.5661	10
R:cg1440	cg1440	-	ABC-type putative nitrate transporter, ATPase subunit, putative pseudogene (N-terminal fragment)	-...	NA	NaN	NaN	NaN	5.01882	NaN	9.55602	1
R:cg1441	cg1441	-	ABC-type putative nitrate transporter, substrate-binding lipoprotein	-...	NA	NaN	NaN	NaN	#NAME?	NaN	#NAME?	0
R:cg1442	cg1442	-	Acyl-CoA dehydrogenase family protein, putative pseudogene (N-terminal fragment)	-...	NA	NaN	NaN	NaN	#NAME?	NaN	#NAME?	0
R:cg1443	cg1443	-	Acyl-CoA dehydrogenase family protein, putative pseudogene (C-terminal fragment)	-...	NA	NaN	NaN	NaN	#NAME?	NaN	#NAME?	0
R:cg1444	cg1444	-	Putative flavin:NADH reductase	-...	NA	NaN	NaN	NaN	#NAME?	NaN	#NAME?	0
R:cg1447	cg1447	-	Putative secondary Co2+/Zn2+/Cd2+ efflux transporter, cation diffusion facilitator (CDF) family	-...	NA	NaN	NaN	NaN	-1.89477	NaN	10.1529	1
R:cg1448	cg1448	-	Conserved hypothetical protein	-...	NA	2.53812	0.0441927	0.13007	0.366663	0.382211	12.4334	7
R:cg1449	cg1449	-	Conserved hypothetical protein	-...	NA	0.336944	0.758354	0.842457	0.041963	0.24908	11.0524	4
R:cg1451	cg1451	serA	Phosphoglycerate dehydrogenase	1.1.1.95...	NA	-2.99292	0.0112133	0.0495464	-0.684986	0.825198	12.5111	13
R:cg1452	cg1452	-	Hypothetical protein	-...	NA	-0.235325	0.852864	0.907971	-0.0456043	0.274064	10.6913	2
R:cg1453	cg1453	leuB	3-Isopropylmalate dehydrogenase	1.1.1.85...	NA	0.742341	0.49126	0.6345	0.117807	0.388725	11.662	6
R:cg1454	cg1454	-	ABC-type putative aliphatic sulfonates transporter, substrate-binding lipoprotein	-...	NA	NaN	NaN	NaN	1.03047	NaN	10.2659	1
R:cg1456	cg1456	-	Conserved hypothetical protein, containing cAMP-binding and CBS-domains	-...	NA	-2.48551	0.041871	0.12597	-0.243968	0.277628	11.4891	8
R:cg1457	cg1457	dnaQ2	Putative DNA polymerase III, epsilon subunit	-...	NA	NaN	NaN	NaN	#NAME?	NaN	#NAME?	0
R:cg1458	cg1458	-	Putative hydrolase, FAA-family	5.3.3.-...	NA	1.22876	0.254078	0.407588	0.138087	0.337137	11.9582	9
R:cg1459	cg1459	-	Putative SAM-dependent methyltransferase	-...	NA	NaN	NaN	NaN	#NAME?	NaN	#NAME?	0
R:cg1462	cg1462	entC	Isochorismate synthase	5.4.4.2...	NA	-1.83468	0.163903	0.306753	-0.223689	0.243844	11.1553	4
R:cg1463	cg1463	gltS	Putative glutamyl-tRNA synthetase	6.1.1.17...	NA	NaN	NaN	NaN	0.150838	NaN	10.4682	1
R:cg1464	cg1464	-	Putative transcriptional regulator, HTH_3-family	-...	NA	NaN	NaN	NaN	#NAME?	NaN	#NAME?	0
R:cg1465	cg1465	-	Putative membrane protein	-...	NA	NaN	NaN	NaN	#NAME?	NaN	#NAME?	0
R:cg1466	cg1466	-	Putative secreted protein	-...	NA	-0.751739	0.463841	0.612548	-0.0653828	0.347902	12.8575	16
R:cg1467	cg1467	-	Putative transcriptional regulator, TetR-family	-...	NA	NaN	NaN	NaN	#NAME?	NaN	#NAME?	0
R:cg1468	cg1468	-	Conserved hypothetical protein	-...	NA	NaN	NaN	NaN	#NAME?	NaN	#NAME?	0
R:cg1469	cg1469	-	Putative secreted protein	-...	NA	-1.77682	0.173672	0.317289	-0.592537	0.666964	9.50768	4
R:cg1471	cg1471	-	Hypothetical protein	-...	NA	NaN	NaN	NaN	1.93477	NaN	9.01242	1
R:cg1474	cg1474	-	Hypothetical protein	-...	NA	-0.783719	0.515281	0.659049	-0.373232	0.824857	9.7579	3
R:cg1475	cg1475	-	Conserved hypothetical protein	-...	NA	6.04183	0.0263178	0.0897135	0.224533	0.0643684	10.1978	3
R:cg1476	cg1476	thiC	Thiamine biosynthesis protein ThiC	-...	NA	-5.91707	0.00964285	0.0443873	-0.0805413	0.0272234	15.9197	4
R:cg1478	cg1478	-	Hypothetical protein	-...	NA	NaN	NaN	NaN	#NAME?	NaN	#NAME?	0
R:cg1479	cg1479	glgP1	Putative glycogen phosphorylase	2.4.1.1...	NA	-2.18024	0.0468001	0.135234	-0.132741	0.235802	15.688	15
R:cg1481	cg1481	-	Conserved hypothetical protein	-...	NA	NaN	NaN	NaN	-0.117015	NaN	12.3754	1
R:cg1482	cg1482	-	Putative Zn-dependent hydrolase	-...	NA	NaN	NaN	NaN	#NAME?	NaN	#NAME?	0
R:cg1483	cg1483	-	Putative membrane protein	-...	NA	NaN	NaN	NaN	#NAME?	NaN	#NAME?	0
R:cg1484	cg1484	-	Putative secreted protein	-...	NA	-0.2608	0.811124	0.879483	-0.0853764	0.654726	10.4015	4
R:cg1485	cg1485	-	Putative metal dependent phosphohydrolase, RelA/SpoT-like	-...	NA	NaN	NaN	NaN	#NAME?	NaN	#NAME?	0
R:cg1486	cg1486	-	Putative transcriptional regulator, IclR-family	-...	NA	0.560104	0.585713	0.717171	0.107898	0.694569	10.9439	13
R:cg1487	cg1487	leuC	3-Isopropylmalate dehydratase, large subunit	4.2.1.33...	NA	-1.26236	0.226093	0.37508	-0.171188	0.542437	12.5209	16
R:cg1488	cg1488	leuD	3-Isopropylmalate dehydratase, small subunit	4.2.1.33...	NA	-1.98199	0.0661097	0.166979	-0.248928	0.502379	11.8323	16
R:cg1490	cg1490	-	Putative NTP pyrophosphohydrolase	-...	NA	4.43397	0.00302968	0.0194939	0.322564	0.205763	10.0922	8
R:cg1491	cg1491	-	Hypothetical protein	-...	NA	NaN	NaN	NaN	#NAME?	NaN	#NAME?	0
R:cg1492	cg1492	gpsA	Glycerol-3-phosphate dehydrogenase (NAD(P)(+))	1.1.1.94...	NA	NaN	NaN	NaN	#NAME?	NaN	#NAME?	0
R:cg1493	cg1493	ddlA	D-alanine--D-alanine ligase A	6.3.2.4...	NA	-0.476893	0.666024	0.777549	-0.220725	0.925678	10.2106	4
R:cg1494	cg1494	-	Putative secreted protein	-...	NA	NaN	NaN	NaN	0.450937	NaN	10.0346	1
R:cg1495	cg1495	thiL	Thiamine-phosphate kinase	2.7.4.16...	NA	NaN	NaN	NaN	#NAME?	NaN	#NAME?	0
R:cg1496	cg1496	ung	Putative uracil-DNA glycosylase	3.2.2.-...	NA	NaN	NaN	NaN	#NAME?	NaN	#NAME?	0
R:cg1497	cg1497	-	Putative kinase, related to dihydroxyacetone kinase	-...	NA	0.593756	0.578517	0.71039	0.12076	0.498185	10.6955	6
R:cg1498	cg1498	-	ATP-dependent DNA helicase, RecG-like	-...	NA	NaN	NaN	NaN	#NAME?	NaN	#NAME?	0
R:cg1499	cg1499	-	Conserved hypothetical protein	-...	NA	0.510191	0.617342	0.738382	0.0315558	0.247404	13.1183	16
R:cg1500	cg1500	-	N6-adenine-specific methylase	-...	NA	0.209685	0.836735	0.896756	0.0152723	0.291338	12.1478	16
R:cg1501	cg1501	coaD	Pantetheine-phosphate adenylyltransferase	2.7.7.3...	NA	1.69171	0.111365	0.236847	0.142651	0.337293	11.7725	16
R:cg1502	cg1502	-	ABC-type putative amino acid transporter, ATPase subunit	-...	NA	-0.40245	0.69303	0.793719	-0.0334515	0.332478	11.4848	16
R:cg1503	cg1503	-	ABC-type putative amino acid transporter, permease subunit	-...	NA	NaN	NaN	NaN	#NAME?	NaN	#NAME?	0
R:cg1504	cg1504	-	ABC-type putative amino acid transporter, substrate-binding lipoprotein	-...	NA	-0.538072	0.644395	0.759144	-0.0741054	0.238545	11.2565	3
R:cg1505	cg1505	-	Putative secreted protein	-...	NA	NaN	NaN	NaN	#NAME?	NaN	#NAME?	0
R:cg1506	cg1506	-	Putative membrane protein	-...	NA	NaN	NaN	NaN	2.01886	NaN	10.6613	1
R:cg1507	cg1507	int1	Putative integrase, phage-type	-...	NA	NaN	NaN	NaN	#NAME?	NaN	#NAME?	0
R:cg1508_cg2069	cg1508_cg2069	-	NCgl1815|cg2069|cg1508	-...	NA	-1.47443	0.178597	0.32162	-0.618397	1.25824	10.46	9
R:cg1509_cg2068_NCgl1773	cg1509_cg2068_NCgl1773	-	NCgl1773|cg1509|cg2068	-...	NA	-4.4666	0.000634985	0.00654666	-0.622756	0.521682	11.1609	14
R:cg1510_cg2067_NCgl1813	cg1510_cg2067_NCgl1813	-	NCgl1813|cg1510|cg2067	-...	NA	0.696806	0.500385	0.644867	0.134903	0.670657	11.3542	12
R:cg1511	cg1511	-	Hypothetical protein	-...	NA	-2.28981	0.0393965	0.121215	-0.182779	0.298669	10.9778	14
R:cg1512	cg1512	-	Hypothetical protein	-...	NA	-4.06531	0.00101524	0.00894932	-0.324125	0.318917	10.7381	16
R:cg1513	cg1513	tnp23a(ISCg23a)	Transposase, putative pseudogene	-...	NA	-3.56865	0.00280003	0.0184196	-0.337934	0.378781	11.9093	16
R:cg1514	cg1514	-	Putative secreted protein	-...	NA	1.75566	0.0995395	0.220186	0.173846	0.396081	15.9801	16
R:cg1515_cg1950	cg1515_cg1950	-	cg1515|cg1950	-...	NA	NaN	NaN	NaN	-0.0493549	NaN	10.3177	1
R:cg1516_cg1943	cg1516_cg1943	-	cg1516|cg1943	-...	NA	-12.4465	7.98427e-08	9.38418e-06	-0.881347	0.245297	13.8758	12
R:cg1517_cg1942	cg1517_cg1942	-	cg1517|cg1942	-...	NA	-10.4109	1.12548e-07	1.24014e-05	-0.939907	0.337802	13.4424	14
R:cg1518	cg1518	-	Hypothetical protein	-...	NA	NaN	NaN	NaN	#NAME?	NaN	#NAME?	0
R:cg1519	cg1519	-	Hypothetical protein	-...	NA	NaN	NaN	NaN	#NAME?	NaN	#NAME?	0
R:cg1520	cg1520	-	Putative secreted protein	-...	NA	NaN	NaN	NaN	#NAME?	NaN	#NAME?	0
R:cg1521	cg1521	-	Putative membrane protein	-...	NA	NaN	NaN	NaN	0.172385	NaN	12.6885	1
R:cg1522	cg1522	-	Putative membrane protein	-...	NA	NaN	NaN	NaN	#NAME?	NaN	#NAME?	0
R:cg1523	cg1523	-	Conserved hypothetical protein	-...	NA	NaN	NaN	NaN	#NAME?	NaN	#NAME?	0
R:cg1524	cg1524	-	Putative membrane protein	-...	NA	NaN	NaN	NaN	#NAME?	NaN	#NAME?	0
R:cg1525	cg1525	polA	DNA polymerase I	2.7.7.7...	NA	8.29563	0.0142219	0.0583099	0.722742	0.150902	10.312	3
R:cg1526	cg1526	-	Putative multidrug efflux permease, MFS-type	-...	NA	NaN	NaN	NaN	#NAME?	NaN	#NAME?	0
R:cg1527	cg1527	-	Putative transcriptional regulator, HTH_3-family	-...	NA	NaN	NaN	NaN	#NAME?	NaN	#NAME?	0
R:cg1528	cg1528	dkgX	Putative 2,5-diketo-D-gluconic acid reductase	1.1.1.-...	NA	NaN	NaN	NaN	#NAME?	NaN	#NAME?	0
R:cg1530	cg1530	-	Putative SAM-dependent methyltransferase	-...	NA	-3.24639	0.00778509	0.0378102	-0.235695	0.251502	11.79	12
R:cg1531	cg1531	rpsA	30S ribosomal protein S1	-...	NA	-1.28151	0.21947	0.36815	-0.0847955	0.264673	14.4368	16
R:cg1537	cg1537	ptsG	Phosphotransferase system (PTS), glucose-specific enzyme IIBCA component	2.7.1.69...	NA	-1.6908	0.118979	0.245381	-0.319492	0.654573	11.4563	12
R:cg1538	cg1538	-	Dephospho-CoA kinase	-...	NA	NaN	NaN	NaN	#NAME?	NaN	#NAME?	0
R:cg1540	cg1540	-	Putative secreted protein	-...	NA	-0.651067	0.632591	0.750402	-1.23415	2.68075	10.1035	2
R:cg1541	cg1541	-	Hypothetical protein	-...	NA	NaN	NaN	NaN	#NAME?	NaN	#NAME?	0
R:cg1542	cg1542	-	Putative membrane protein	-...	NA	NaN	NaN	NaN	#NAME?	NaN	#NAME?	0
R:cg1543	cg1543	iunH3	Inosine-uridine preferring nucleoside hydrolase	3.2.2.1...	NA	1.10776	0.285413	0.443332	0.0957124	0.345607	12.4976	16
R:cg1545	cg1545	-	Putative multidrug efflux permease, MFS-type	-...	NA	NaN	NaN	NaN	#NAME?	NaN	#NAME?	0
R:cg1546	cg1546	rbsK1	Putative ribokinase	2.7.1.15...	NA	NaN	NaN	NaN	#NAME?	NaN	#NAME?	0
R:cg1547	cg1547	ccpA1	Putative transcriptional regulator, LacI-family	-...	NA	NaN	NaN	NaN	#NAME?	NaN	#NAME?	0
R:cg1548	cg1548	-	Conserved hypothetical protein	-...	NA	NaN	NaN	NaN	-0.244619	NaN	12.499	1
R:cg1549	cg1549	-	Hypothetical protein	-...	NA	NaN	NaN	NaN	#NAME?	NaN	#NAME?	0
R:cg1550	cg1550	uvrB	Excinuclease ABC, subunit B	-...	NA	NaN	NaN	NaN	#NAME?	NaN	#NAME?	0
R:cg1551	cg1551	uspA1	Universal stress protein UspA	-...	NA	-1.42353	0.178138	0.321577	-0.366441	0.963166	12.07	14
R:cg1552	cg1552	-	Conserved hypothetical protein, UPF0087-family transcriptional regulator	-...	NA	-0.315586	0.805389	0.877517	-0.0991133	0.444149	10.4819	2
R:cg1553	cg1553	-	Putative nucleoside-diphosphate-sugar epimerase	-...	NA	NaN	NaN	NaN	#NAME?	NaN	#NAME?	0
R:cg1555	cg1555	-	DNA/RNA helicase, superfamily I	-...	NA	NaN	NaN	NaN	#NAME?	NaN	#NAME?	0
R:cg1556	cg1556	-	Conserved hypothetical protein	-...	NA	1.77094	0.0999989	0.220925	0.180364	0.381076	12.0919	14
R:cg1559	cg1559	-	Zn-dependent hydrolase	-...	NA	2.62174	0.0788835	0.189471	0.134488	0.102594	10.8638	4
R:cg1560	cg1560	uvrA	Excinuclease ABC, ATPase subunit A	-...	NA	NaN	NaN	NaN	#NAME?	NaN	#NAME?	0
R:cg1562	cg1562	-	Putative membrane protein	-...	NA	-7.31331	0.00016091	0.00257895	-0.490482	0.189694	10.6396	8
R:cg1563	cg1563	infC	Translation initiation factor IF-3	-...	NA	-3.16552	0.0249401	0.0858405	-0.221173	0.171145	15.5854	6
R:cg1564	cg1564	rpmI	50S ribosomal protein L35	-...	NA	-6.83808	0.000244612	0.00345001	-0.675212	0.279287	15.0241	8
R:cg1565	cg1565	rplT	50S ribosomal protein L20	-...	NA	-2.15667	0.0593884	0.15721	-0.413342	0.606073	13.0677	10
R:cg1566	cg1566	-	Hypothetical protein	-...	NA	NaN	NaN	NaN	#NAME?	NaN	#NAME?	0
R:cg1567	cg1567	-	Hypothetical protein	-...	NA	NaN	NaN	NaN	#NAME?	NaN	#NAME?	0
R:cg1568	cg1568	ugpA	ABC-type sn-Glycerol-3-phosphate transporter, permease subunit (TC 3.A.1.1.3)	-...	NA	NaN	NaN	NaN	#NAME?	NaN	#NAME?	0
R:cg1569	cg1569	ugpE	ABC-type sn-glycerol-3-phosphate transporter, permease subunit (TC 3.A.1.1.3)	-...	NA	NaN	NaN	NaN	#NAME?	NaN	#NAME?	0
R:cg1570	cg1570	ugpB	ABC-type sn-glycerol-3-phosphate transporter, substrate-binding lipoprotein (TC 3.A.1.1.3)	-...	NA	NaN	NaN	NaN	#NAME?	NaN	#NAME?	0
R:cg1571	cg1571	ugpC	ABC-type sn-glycerol-3-phosphate transporter, ATPase subunit (TC 3.A.1.1.3)	-...	NA	NaN	NaN	NaN	#NAME?	NaN	#NAME?	0
R:cg1572	cg1572	glpQ2	Putative glycerophosphodiester phosphodiesterase	3.1.4.46...	NA	NaN	NaN	NaN	#NAME?	NaN	#NAME?	0
R:cg1573	cg1573	tsnR	Putative 23S rRNA methyltransferase	2.1.1.-...	NA	NaN	NaN	NaN	#NAME?	NaN	#NAME?	0
R:cg1574	cg1574	pheS	Phenylalanyl-tRNA synthetase, alpha chain	6.1.1.20...	NA	-1.14189	0.280106	0.438048	-0.134601	0.39095	11.9649	11
R:cg1575	cg1575	pheT	Phenylalanyl-tRNA synthetase, beta chain	6.1.1.20...	NA	NaN	NaN	NaN	#NAME?	NaN	#NAME?	0
R:cg1577	cg1577	-	Putative secreted hydrolase	3.1.1.-...	NA	-3.87839	0.00468546	0.0257212	-0.412222	0.318861	13.1297	9
R:cg1578	cg1578	-	Putative acyltransferase, membrane protein	2.3.1.-...	NA	-1.36636	0.243596	0.394951	-0.286472	0.468815	11.4084	5
R:cg1579	cg1579	-	Putative secreted protein	-...	NA	-2.83011	0.0197188	0.0734974	-0.457699	0.511419	12.1701	10
R:cg1580	cg1580	argC	N-acetyl-gamma-glutamyl-phosphate reductase	1.2.1.38...	NA	-0.840555	0.41579	0.570014	-0.353845	1.57511	12.8505	14
R:cg1581	cg1581	argJ	Glutamate N-acetyltransferase	2.3.1.35...	NA	0.780956	0.451308	0.600689	0.447198	1.98365	12.9059	12
R:cg1582	cg1582	argB	Acetylglutamate kinase	2.7.2.8...	NA	0.0293203	0.977055	0.984875	0.0098951	1.26275	12.0866	14
R:cg1583	cg1583	argD	Acetylornithine aminotransferase, AT class II	2.6.1.11...	NA	-1.87063	0.0810365	0.192544	-0.409542	0.875732	12.6896	16
R:cg1584	cg1584	argF	Ornithine carbamoyltransferase	2.1.3.3...	NA	-2.20413	0.0435506	0.129259	-0.864811	1.56943	11.9079	16
R:cg1585	cg1585	argR	Transcriptional repressor of arginine biosynthesis, ArgR-family	-...	NA	-3.26693	0.00519973	0.0282065	-0.983891	1.20467	11.8255	16
R:cg1586	cg1586	argG	Argininosuccinate synthase	6.3.4.5...	NA	-3.94031	0.00130911	0.0107347	-0.472788	0.479951	14.2779	16
R:cg1588	cg1588	argH	Argininosuccinate lyase	4.3.2.1...	NA	-2.20205	0.0437243	0.129339	-0.177428	0.322296	11.5552	16
R:cg1589	cg1589	-	Putative secreted protein	-...	NA	NaN	NaN	NaN	#NAME?	NaN	#NAME?	0
R:cg1590	cg1590	-	Conserved putative secreted protein	-...	NA	-3.54637	0.0121252	0.0518853	-0.262068	0.195514	11.9069	7
R:cg1591	cg1591	-	Putative secreted protein	-...	NA	NaN	NaN	NaN	#NAME?	NaN	#NAME?	0
R:cg1592	cg1592	-	Conserved hypothetical protein	-...	NA	0.836667	0.420584	0.574798	0.127059	0.526068	13.0685	12
R:cg1594	cg1594	tyrS	Tyrosyl-tRNA synthetase	6.1.1.1...	NA	0.418894	0.689875	0.791829	0.104754	0.661632	10.6594	7
R:cg1595	cg1595	uspA2	Universal stress protein UspA	-...	NA	NaN	NaN	NaN	#NAME?	NaN	#NAME?	0
R:cg1597	cg1597	-	Conserved hypothetical protein	-...	NA	NaN	NaN	NaN	#NAME?	NaN	#NAME?	0
R:cg1598	cg1598	-	Putative sugar phosphatase, HAD-superfamily	-...	NA	NaN	NaN	NaN	#NAME?	NaN	#NAME?	0
R:cg1599	cg1599	-	Hypothetical protein	-...	NA	1.57604	0.146094	0.283408	0.241592	0.508406	10.1195	11
R:cg1600	cg1600	-	Conserved hypothetical protein	-...	NA	1.14886	0.283801	0.441607	0.126668	0.330766	10.3299	9
R:cg1601	cg1601	ppnK	NAD(+) kinase	2.7.1.23...	NA	4.3874	0.142665	0.279154	0.870128	0.280473	9.96388	2
R:cg1602	cg1602	recN	DNA repair protein RecN	-...	NA	NaN	NaN	NaN	#NAME?	NaN	#NAME?	0
R:cg1603	cg1603	-	Conserved putative membrane protein	-...	NA	4.23662	0.0240717	0.0845387	0.350996	0.165696	12.6037	4
R:cg1604	cg1604	-	Putative secreted protein	-...	NA	NaN	NaN	NaN	#NAME?	NaN	#NAME?	0
R:cg1606	cg1606	pyrG	CTP synthetase	6.3.4.2...	NA	NaN	NaN	NaN	2.14168	NaN	10.8357	1
R:cg1607	cg1607	-	Putative NTP pyrophosphohydrolase	-...	NA	NaN	NaN	NaN	#NAME?	NaN	#NAME?	0
R:cg1608	cg1608	xerD	Integrase/recombinase	-...	NA	NaN	NaN	NaN	#NAME?	NaN	#NAME?	0
R:cg1609	cg1609	-	ABC-type putative antibiotics transporter, ATPase subunit with duplicated ATPase domain	-...	NA	NaN	NaN	NaN	#NAME?	NaN	#NAME?	0
R:cg1610	cg1610	parA2	Putative chromosome partitioning ATPase	-...	NA	NaN	NaN	NaN	-1.36765	NaN	8.82924	1
R:cg1611	cg1611	scpA	Putative segregation and condensation protein A	-...	NA	2.58586	0.081365	0.192889	0.621202	0.48046	9.11372	4
R:cg1612	cg1612	-	Putative acetyltransferase	-...	NA	-0.700076	0.501574	0.645456	-0.112615	0.508689	10.431	10
R:cg1613	cg1613	sseA2	Rhodanese-related sulfurtransferase	2.8.1.-...	NA	-0.500437	0.666408	0.777549	-0.297868	1.03094	10.0403	3
R:cg1614	cg1614	scpB	Putative segregation and condensation protein B	-...	NA	-0.692008	0.499505	0.644204	-0.0462543	0.267363	12.4216	16
R:cg1615	cg1615	-	16S rRNA uridine-516 pseudouridylate synthase or related pseudouridylate synthase	-...	NA	-1.16739	0.281273	0.438836	-0.111784	0.270837	10.602	8
R:cg1616	cg1616	cmk	Cytidylate kinase	2.7.4.14...	NA	NaN	NaN	NaN	#NAME?	NaN	#NAME?	0
R:cg1617	cg1617	-	GTPase of unknown function	-...	NA	23.6734	0.00177958	0.0134652	0.411889	0.0301356	11.0059	3
R:cg1618	cg1618	-	Conserved hypothetical protein	-...	NA	NaN	NaN	NaN	#NAME?	NaN	#NAME?	0
R:cg1619	cg1619	-	Conserved hypothetical protein	-...	NA	NaN	NaN	NaN	#NAME?	NaN	#NAME?	0
R:cg1620	cg1620	-	SAM-dependent methyltransferase	-...	NA	NaN	NaN	NaN	#NAME?	NaN	#NAME?	0
R:cg1621	cg1621	-	ABC-type putative multidrug transporter, ATPase and permease subunit	-...	NA	NaN	NaN	NaN	1.82437	NaN	10.0342	1
R:cg1622	cg1622	-	ABC-type putative multidrug transporter, ATPase and permease subunit	-...	NA	NaN	NaN	NaN	#NAME?	NaN	#NAME?	0
R:cg1623	cg1623	-	Putative divalent heavy-metal cation transporter	-...	NA	NaN	NaN	NaN	#NAME?	NaN	#NAME?	0
R:cg1624	cg1624	-	Putative secondary Na+/H+ antiporter, monovalent cation:proton antiporter-1 (CPA1) family	-...	NA	-0.644064	0.52926	0.670023	-0.0725515	0.450586	11.5461	16
R:cg1625	cg1625	-	Hypothetical protein	-...	NA	0.511705	0.644143	0.759144	0.124083	0.484979	10.2474	4
R:cg1626	cg1626	-	Conserved hypothetical protein	-...	NA	1.04046	0.40739	0.561995	0.349048	0.581061	10.0786	3
R:cg1628	cg1628	-	Putative hydrolase, alpha/beta superfamily	-...	NA	9.89946	3.89199e-06	0.000196045	1.11681	0.356754	10.7126	10
R:cg1629	cg1629	secA2	Preprotein translocase, SecA subunit	-...	NA	NaN	NaN	NaN	0.0885236	NaN	10.7353	1
R:cg1630	cg1630	-	Putative signal transduction protein, FHA-domain	-...	NA	-0.739872	0.487306	0.631242	-0.306744	1.0969	12.5523	7
R:cg1631	cg1631	-	Putative transcriptional regulator, MerR-family	-...	NA	-1.08789	0.304917	0.463821	-0.181139	0.526535	11.9582	10
R:cg1632	cg1632	-	Conserved hypothetical protein	-...	NA	-0.406597	0.691462	0.793135	-0.0399322	0.354104	11.5374	13
R:cg1633	cg1633	-	Putative transcriptional regulator, MerR-family	-...	NA	-1.95242	0.0746117	0.181435	-0.156675	0.289332	12.3361	13
R:cg1635	cg1635	-	Putative membrane protein	-...	NA	NaN	NaN	NaN	1.13483	NaN	10.4321	1
R:cg1636	cg1636	-	Putative secreted protein	-...	NA	0.0588971	0.954947	0.971478	0.0149012	0.669384	10.8348	7
R:cg1638	cg1638	-	Conserved hypothetical protein	-...	NA	-1.92326	0.126795	0.257238	-0.500835	0.582294	9.15892	5
R:cg1639	cg1639	-	Putative membrane protein, containing a CBS domain	-...	NA	NaN	NaN	NaN	#NAME?	NaN	#NAME?	0
R:cg1640	cg1640	-	Putative membrane protein, containing a CBS domain	-...	NA	1.36095	0.40342	0.559142	0.984818	1.02336	11.983	2
R:cg1641	cg1641	-	DNA/RNA helicase, superfamily II	-...	NA	0.416191	0.705252	0.802685	0.129842	0.623953	10.3468	4
R:cg1642	cg1642	-	Siderophore-interacting protein	-...	NA	NaN	NaN	NaN	#NAME?	NaN	#NAME?	0
R:cg1643	cg1643	gnd	Phosphogluconate dehydrogenase (decarboxylating)	1.1.1.44...	NA	2.88803	0.0631144	0.162872	0.110542	0.0765518	13.4307	4
R:cg1644	cg1644	-	Uncharacterized protein, possibly involved in aromatic compounds catabolism	-...	NA	-4.56078	0.137411	0.273118	-0.171101	0.0530553	10.712	2
R:cg1645	cg1645	-	SAM-dependent methyltransferase	-...	NA	NaN	NaN	NaN	#NAME?	NaN	#NAME?	0
R:cg1646	cg1646	-	ABC-type multidrug transport system, ATPase subunit	-...	NA	-0.535661	0.645788	0.76003	-1.61067	5.20809	8.72165	3
R:cg1647	cg1647	-	ABC-type multidrug transport system, permease subunit	-...	NA	NaN	NaN	NaN	#NAME?	NaN	#NAME?	0
R:cg1648	cg1648	-	Putative transcriptional regulator, RpiR-family	-...	NA	NaN	NaN	NaN	#NAME?	NaN	#NAME?	0
R:cg1649	cg1649	pctD	ABC-type phosphate/phosphonate transporter, permease subunit (TC 3.A.1.9.1)	-...	NA	NaN	NaN	NaN	#NAME?	NaN	#NAME?	0
R:cg1650	cg1650	pctC	ABC-type phosphate/phosphonate transporter, permease subunit (TC 3.A.1.9.1)	-...	NA	NaN	NaN	NaN	0.936706	NaN	9.74915	1
R:cg1651	cg1651	pctB	ABC-type phosphate/phosphonate transporter, ATPase subunit (TC 3.A.1.9.1)	-...	NA	NaN	NaN	NaN	#NAME?	NaN	#NAME?	0
R:cg1652	cg1652	pctA	ABC-type alkylphosphonate transporter, substrate-binding lipoprotein (TC 3.A.1.9.1)	-...	NA	NaN	NaN	NaN	#NAME?	NaN	#NAME?	0
R:cg1653	cg1653	pgp1	Putative phosphoglycolate phosphatase	-...	NA	NaN	NaN	NaN	#NAME?	NaN	#NAME?	0
R:cg1654	cg1654	thiD1	Phosphomethylpyrimidine kinase/thiamine-phosphate diphosphorylase	2.7.4.7,2.5.1.3...	NA	3.60539	0.00259678	0.0176565	0.186625	0.207051	13.3405	16
R:cg1655	cg1655	thiM	Hydroxyethylthiazole kinase	2.7.1.50...	NA	-4.28682	0.00362483	0.0225815	-1.03556	0.683259	13.1821	8
R:cg1656	cg1656	ndh	NADH dehydrogenase	1.6.99.3...	NA	0.846191	0.429896	0.581853	0.257906	0.806385	13.2731	7
R:cg1657	cg1657	ufaA	Putative cyclopropane-fatty-acyl-phospholipid synthase	-...	NA	NaN	NaN	NaN	-0.0497251	NaN	10.6882	1
R:cg1658	cg1658	-	Putative metabolite permease, MFS-type	-...	NA	NaN	NaN	NaN	#NAME?	NaN	#NAME?	0
R:cg1659	cg1659	gpt	Putative purine phosphoribosyltransferase	2.4.2.-...	NA	1.75056	0.154915	0.294623	0.150656	0.19244	11.5396	5
R:cg1660	cg1660	-	Putative membrane protein	-...	NA	NaN	NaN	NaN	#NAME?	NaN	#NAME?	0
R:cg1661	cg1661	-	Putative secondary arsenite transporter, arsenical resistance-3 (ACR3) family	-...	NA	NaN	NaN	NaN	#NAME?	NaN	#NAME?	0
R:cg1662	cg1662	-	Putative secreted protein	-...	NA	4.25398	0.0131164	0.0551873	0.236948	0.12455	10.8531	5
R:cg1663	cg1663	-	Conserved hypothetical protein	-...	NA	NaN	NaN	NaN	#NAME?	NaN	#NAME?	0
R:cg1664	cg1664	-	Putative permease, sulfate permease (SulP) family	-...	NA	-1.85352	0.160861	0.303313	-0.451276	0.486939	10.5445	4
R:cg1665	cg1665	-	Putative secreted protein	-...	NA	NaN	NaN	NaN	#NAME?	NaN	#NAME?	0
R:cg1668	cg1668	-	Putative membrane protein	-...	NA	NaN	NaN	NaN	#NAME?	NaN	#NAME?	0
R:cg1669	cg1669	-	Putative secreted protein	-...	NA	-67.0824	0.00948941	0.044142	-0.850589	0.0179319	12.7459	2
R:cg1670	cg1670	-	Conserved hypothetical protein	-...	NA	-12.0606	0.00122663	0.0102979	-0.377237	0.0625567	11.9604	4
R:cg1671	cg1671	-	Putative membrane-associated GTPase	-...	NA	3.5282	0.00962099	0.0443873	9.63898	7.7272	10.8519	8
R:cg1672	cg1672	ppmC	Polyprenol-phosphate-mannose synthase domain 1	2.3.1.-...	NA	NaN	NaN	NaN	#NAME?	NaN	#NAME?	0
R:cg1673	cg1673	ppmN	Polyprenol-phosphate-mannose synthase domain 2	2.3.1.-...	NA	NaN	NaN	NaN	0.32539	NaN	9.86805	1
R:cg1675	cg1675	-	Putative membrane protein	-...	NA	NaN	NaN	NaN	#NAME?	NaN	#NAME?	0
R:cg1676	cg1676	lip3	Putative lipase	3.1.1.3...	NA	NaN	NaN	NaN	#NAME?	NaN	#NAME?	0
R:cg1677	cg1677	-	Conserved hypothetical protein	-...	NA	1.08294	0.474664	0.62218	0.266538	0.348072	10.9538	2
R:cg1678	cg1678	cobL	Precorrin-6Y C(5,15)-methyltransferase (decarboxylating)	2.1.1.132...	NA	2.96201	0.0180906	0.0685885	0.262551	0.265918	11.5074	9
R:cg1680	cg1680	-	Short-chain dehydrogenase/reductase	-...	NA	NaN	NaN	NaN	#NAME?	NaN	#NAME?	0
R:cg1681	cg1681	pepE	Proline dipeptidase	3.4.13.9...	NA	NaN	NaN	NaN	0.01355	NaN	10.6826	1
R:cg1682	cg1682	-	Trypsin-like serine protease	-...	NA	-3.54002	0.00407066	0.023873	-0.611755	0.623079	11.2217	13
R:cg1683	cg1683	-	DNA/RNA helicase, superfamily II	-...	NA	NaN	NaN	NaN	#NAME?	NaN	#NAME?	0
R:cg1684	cg1684	tatC	Putative twin arginine targeting (Tat) Preprotein translocase subunit	-...	NA	NaN	NaN	NaN	#NAME?	NaN	#NAME?	0
R:cg1685	cg1685	tatX	Putative twin arginine targeting (Tat) Preprotein translocase subunit	-...	NA	-2.2668	0.0445568	0.130705	-0.253594	0.387539	14.6708	12
R:cg1686	cg1686	-	Putative transcriptional regulatory protein	-...	NA	2.17298	0.0818345	0.193028	0.171062	0.192829	12.1942	6
R:cg1687	cg1687	-	Putative transcriptional regulatory protein	-...	NA	NaN	NaN	NaN	#NAME?	NaN	#NAME?	0
R:cg1688	cg1688	-	Putative proteasome component	-...	NA	0.919214	0.379622	0.537008	0.139474	0.503238	10.8361	11
R:cg1689	cg1689	-	Conserved hypothetical protein	-...	NA	0.567613	0.609999	0.734582	0.0536694	0.189106	10.7777	4
R:cg1690	cg1690	-	Putative proteasome component	-...	NA	1.83002	0.116985	0.243099	0.283466	0.409821	10.4787	7
R:cg1691	cg1691	-	ATPase, AAA+-class	-...	NA	0.300628	0.768116	0.850087	0.0369028	0.475417	11.2314	15
R:cg1692	cg1692	pimT	Putative SAM-dependent methyltransferase, involved in tRNA-Met maturation	-...	NA	NaN	NaN	NaN	4.20276	NaN	12.1862	1
R:cg1693	cg1693	pepC	Aspartyl aminopeptidase	3.4.22.-...	NA	0.590772	0.614542	0.736346	0.161216	0.472661	9.78125	3
R:cg1694	cg1694	recB	Exonuclease, RecB-family	-...	NA	-2.84084	0.0138988	0.0574433	-0.357193	0.470458	11.3681	14
R:cg1695	cg1695	-	Conserved hypothetical protein, probably HTH-type transcriptional regulator	-...	NA	NaN	NaN	NaN	-0.186598	NaN	11.6397	1
R:cg1696	cg1696	-	Putative antibiotic efflux permease, MFS-type	-...	NA	NaN	NaN	NaN	#NAME?	NaN	#NAME?	0
R:cg1697	cg1697	aspA	Aspartate ammonia-lyase	4.3.1.1...	NA	NaN	NaN	NaN	0.759574	NaN	10.6454	1
R:cg1698	cg1698	hisG	ATP phosphoribosyltransferase	2.4.2.17...	NA	-0.34957	0.738604	0.830126	-0.030629	0.231818	11.5698	7
R:cg1699	cg1699	hisE	Phosphoribosyl-ATP pyrophosphatase	3.6.1.31...	NA	-1.87929	0.0797756	0.190682	-0.126708	0.269694	13.7468	16
R:cg1700	cg1700	-	Putative phosphatase/phosphohexomutase	-...	NA	-0.28699	0.778046	0.858383	-0.0420629	0.586262	11.9077	16
R:cg1701	cg1701	metH	Methionine synthase	2.1.1.13...	NA	-0.650806	0.525016	0.666862	-0.0758598	0.466251	11.9765	16
R:cg1702	cg1702	-	Hypothetical protein	-...	NA	NaN	NaN	NaN	2.50566	NaN	9.33866	1
R:cg1703	cg1703	-	Putative FAD-dependent pyridine nucleotide-disulphide oxidoreductase	-...	NA	NaN	NaN	NaN	#NAME?	NaN	#NAME?	0
R:cg1704	cg1704	-	Putative transcriptional regulator, ArsR-family	-...	NA	-4.45821	0.140472	0.277306	-0.528881	0.167769	9.03492	2
R:cg1705	cg1705	arsC2	Putative secondary arsenite transporter, arsenical resistance-3 (ACR3) family	-...	NA	-1.50819	0.191875	0.336336	-0.339198	0.550901	10.3408	6
R:cg1706	cg1706	-	Putative arsenate reductase (arsenical pump modifier)	-...	NA	11.5358	0.00139864	0.0112082	0.891682	0.154595	8.48232	4
R:cg1707	cg1707	-	Putative arsenate reductase (arsenical pump modifier)	-...	NA	NaN	NaN	NaN	#NAME?	NaN	#NAME?	0
R:cg1708	cg1708	-	Conserved hypothetical protein	-...	NA	NaN	NaN	NaN	#NAME?	NaN	#NAME?	0
R:cg1709	cg1709	mshC	Putative 1-D-myo-inosityl-2-amino-2-deoxy-alpha-D-glucopyranoside--L-cysteine ligase	6.3.2.-...	NA	0.114046	0.916405	0.948692	0.0110473	0.193733	10.8131	4
R:cg1710	cg1710	bacA	Putative undecaprenol kinase	2.7.1.66...	NA	3.46985	0.0104081	0.0472923	0.309003	0.251882	10.6908	8
R:cg1711	cg1711	-	Putative oxidoreductase	-...	NA	-4.4283	0.0012775	0.0105244	-0.510394	0.382265	10.2386	11
R:cg1712	cg1712	lppL	Putative secreted lipoprotein	-...	NA	NaN	NaN	NaN	-0.386668	NaN	9.71618	1
R:cg1713	cg1713	pyrD	Dihydroorotate oxidase	1.3.3.1...	NA	-0.7306	0.476281	0.622911	-0.0530804	0.290613	12.9734	16
R:cg1714	cg1714	-	Hypothetical protein	-...	NA	-7.85643	0.00429563	0.0244297	-0.77804	0.198064	10.9451	4
R:cg1715	cg1715	-	Hypothetical protein	-...	NA	NaN	NaN	NaN	0.0935009	NaN	10.095	1
R:cg1717	cg1717	-	Putative membrane protein	-...	NA	-1.02598	0.339042	0.497695	-0.319478	0.880737	10.2821	8
R:cg1718	cg1718	-	Phospholipid-binding protein	-...	NA	2.25738	0.0393261	0.12121	0.123415	0.218688	13.0496	16
R:cg1719	cg1719	tetB	ABC-type multidrug transport system, ATPase and permease subunit	-...	NA	NaN	NaN	NaN	#NAME?	NaN	#NAME?	0
R:cg1720	cg1720	tetA	ABC-type multidrug transport system, ATPase and permease subunit	-...	NA	NaN	NaN	NaN	#NAME?	NaN	#NAME?	0
R:cg1722	cg1722	-	Putative N-acetyltransferase, GCN5-related	-...	NA	7.67686	0.00459206	0.0255388	0.484127	0.126126	11.1198	4
R:cg1724	cg1724	-	Putative protein kinase, ArgK or related GTPase of G3E-family	-...	NA	0.286749	0.778824	0.858703	0.0328723	0.428935	12.7476	14
R:cg1725	cg1725	mcmB	Methylmalonyl-CoA mutase, alpha subunit	5.4.99.2...	NA	-0.274283	0.787608	0.864604	-0.0536691	0.782682	13.1172	16
R:cg1726	cg1726	mcmA	Methylmalonyl-CoA mutase, beta subunit	5.4.99.2...	NA	-0.617343	0.546266	0.6848	-0.0996341	0.645567	12.4281	16
R:cg1727	cg1727	-	Putative membrane protein	-...	NA	NaN	NaN	NaN	#NAME?	NaN	#NAME?	0
R:cg1728	cg1728	-	Conserved hypothetical protein	-...	NA	0.157573	0.884802	0.92784	0.02295	0.291293	10.2725	4
R:cg1730	cg1730	-	Putative secreted protease subunit, stomatin/prohibitin-like	-...	NA	4.95837	0.000429893	0.0049536	0.581702	0.406398	11.6838	12
R:cg1731	cg1731	-	Membrane protein, implicated in regulation of membrane protease activity	-...	NA	0.965509	0.349599	0.508534	0.0952275	0.394517	12.326	16
R:cg1732	cg1732	-	Conserved hypothetical protein	-...	NA	2.33415	0.0798885	0.190682	1.21592	1.16482	9.93682	5
R:cg1733	cg1733	-	Conserved hypothetical protein	-...	NA	NaN	NaN	NaN	#NAME?	NaN	#NAME?	0
R:cg1734	cg1734	hemH	Ferrochelatase	4.99.1.1...	NA	-0.600913	0.557502	0.695221	-0.0646041	0.416384	11.9738	15
R:cg1735	cg1735	-	Secreted cell wall-associated hydrolase (invasion-associated protein)	-...	NA	-11.9498	0.0012605	0.0104332	-0.502717	0.084138	12.6218	4
R:cg1736	cg1736	-	Putative membrane protein	-...	NA	-2.76521	0.0326284	0.10497	-0.410469	0.392736	11.8356	7
R:cg1737	cg1737	acn	Aconitate hydratase	4.2.1.3...	NA	-0.490598	0.63081	0.750278	-0.186921	1.52403	14.5574	16
R:cg1738	cg1738	acnR	Transcriptional repressor AcnR, TetR-family	-...	NA	4.55013	0.0198886	0.0738183	0.470472	0.206795	11.0048	4
R:cg1739	cg1739	-	Conserved hypothetical protein, containing a glutamine amidotransferase domain	-...	NA	NaN	NaN	NaN	#NAME?	NaN	#NAME?	0
R:cg1740	cg1740	-	Putative nucleoside-diphosphate-sugar epimerase	-...	NA	3.17218	0.00803701	0.0386083	0.341413	0.388056	11.4459	13
R:cg1741	cg1741	-	Putative membrane protein	-...	NA	0.722445	0.490598	0.634108	0.0995599	0.413429	10.1683	9
R:cg1742	cg1742	-	Conserved hypothetical protein, containing an ACT-domain	-...	NA	NaN	NaN	NaN	1.12098	NaN	10.2149	1
R:cg1743	cg1743	-	Conserved hypothetical protein	-...	NA	3.89101	0.0059676	0.0309438	0.311817	0.226664	10.5558	8
R:cg1744	cg1744	pacL	Putative cation transporting P-type ATPase	3.6.1.-...	NA	NaN	NaN	NaN	-0.0362006	NaN	10.223	1
R:cg1745	cg1745	-	Conserved hypothetical protein	-...	NA	NaN	NaN	NaN	#NAME?	NaN	#NAME?	0
R:cg1746	cg1746	-	Putative membrane protein	-...	NA	0.0743055	0.942393	0.965952	0.0100504	0.427725	10.7226	10
R:cg1748	cg1748	-	Putative secreted protein	-...	NA	NaN	NaN	NaN	#NAME?	NaN	#NAME?	0
R:cg1749	cg1749	-	Hypothetical protein	-...	NA	NaN	NaN	NaN	#NAME?	NaN	#NAME?	0
R:cg1750	cg1750	-	Conserved hypothetical protein	-...	NA	NaN	NaN	NaN	#NAME?	NaN	#NAME?	0
R:cg1751	cg1751	-	Putative membrane protein	-...	NA	NaN	NaN	NaN	0.260557	NaN	11.0895	1
R:cg1752	cg1752	'int	Putative phage integrase, fragment	-...	NA	NaN	NaN	NaN	#NAME?	NaN	#NAME?	0
R:cg1753	cg1753	-	ABC-type transporter, ATPase subunit with duplicated ATPase domain	-...	NA	-1.07163	0.300826	0.458786	-0.120814	0.450956	12.5547	16
R:cg1754	cg1754	-	Putative membrane protein	-...	NA	NaN	NaN	NaN	#NAME?	NaN	#NAME?	0
R:cg1756	cg1756	nanH	Exo-alpha-sialidase, secreted protein	3.2.1.18...	NA	NaN	NaN	NaN	#NAME?	NaN	#NAME?	0
R:cg1758	cg1758	-	Putative membrane protein	-...	NA	NaN	NaN	NaN	0.167185	NaN	5.90969	1
R:cg1759	cg1759	-	Putative metal-sulfur cluster biosynthetic enzyme	-...	NA	-4.30917	0.000620257	0.00647049	-0.449431	0.417185	13.4671	16
R:cg1760	cg1760	-	Protein involved in Fe-S cluster formation, NifU-family	-...	NA	-2.42086	0.0286324	0.0954231	-0.257065	0.424751	12.3841	16
R:cg1761	cg1761	nifS2	Cysteine desulfhydrase, AT class IV/selenocysteine lyase	4.4.1.-...	NA	-12.2151	3.38941e-09	9.95922e-07	-0.799847	0.26192	12.8299	16
R:cg1762	cg1762	sufC	FeS assembly ATPase, SufC-family	-...	NA	-1.82462	0.142112	0.278643	-1.55227	1.9023	13.2103	5
R:cg1763	cg1763	sufD	FeS assembly membrane protein, SufD-family	-...	NA	-10.1531	0.0020357	0.0148304	-0.906132	0.178494	12.4625	4
R:cg1764	cg1764	sufB	FeS assembly membrane protein, SufB-family	-...	NA	-1.00261	0.337593	0.496394	-0.137504	0.475085	14.9328	12
R:cg1765	cg1765	-	Putative regulator protein	-...	NA	-1.0944	0.293642	0.45166	-0.311964	1.06658	15.2293	14
R:cg1766	cg1766	-	Putative membrane protein	-...	NA	NaN	NaN	NaN	#NAME?	NaN	#NAME?	0
R:cg1767	cg1767	-	ABC-type putative multidrug transporter, ATPase subunit	-...	NA	-1.39471	0.297821	0.455384	-0.220444	0.273764	10.6925	3
R:cg1768	cg1768	-	ABC-type putative multidrug transporter, permease subunit	-...	NA	NaN	NaN	NaN	#NAME?	NaN	#NAME?	0
R:cg1769	cg1769	ctaA	Cytochrome oxidase assembly protein	-...	NA	0.892643	0.401692	0.557185	0.187328	0.593568	11.4058	8
R:cg1770	cg1770	-	DNA/RNA helicase, superfamily II-typ	-...	NA	NaN	NaN	NaN	#NAME?	NaN	#NAME?	0
R:cg1771	cg1771	qor2	Putative NADPH:quinone reductase, zeta-crystallin	1.6.5.5...	NA	2.44207	0.0274655	0.0925257	0.205603	0.336768	13.7105	16
R:cg1773	cg1773	ctaB	Polyprenyltransferase, cytochrome oxidase assembly factor	-...	NA	2.9352	0.0324364	0.104927	0.58597	0.489004	10.4961	6
R:cg1774	cg1774	tkt	Transketolase	2.2.1.1...	NA	4.7548	0.000255598	0.00357634	0.278168	0.234011	13.3747	16
R:cg1776	cg1776	tal	Transaldolase	2.2.1.2...	NA	14.033	0.00078367	0.00770004	0.264259	0.0376624	13.6403	4
R:cg1778	cg1778	zwf	Glucose-6-phosphate 1-dehydrogenase	1.1.1.49...	NA	26.3096	0.000120468	0.00207286	0.470016	0.0357296	12.3093	4
R:cg1779	cg1779	opcA	Glucose-6-phosphate 1-dehydrogenase subunit	-...	NA	13.8821	0.000809184	0.00779558	0.161596	0.0232811	11.9295	4
R:cg1780	cg1780	devB	6-Phosphogluconolactonase	3.1.1.31...	NA	3.27327	0.046662	0.135234	0.288966	0.176562	11.7667	4
R:cg1781	cg1781	'soxA	Putative oxidase, pseudogene (C-terminal fragment)	-...	NA	NaN	NaN	NaN	#NAME?	NaN	#NAME?	0
R:cg1783	cg1783	soxA'	Putative oxidase, pseudogene (N-terminal fragment)	-...	NA	NaN	NaN	NaN	#NAME?	NaN	#NAME?	0
R:cg1784	cg1784	ocd	Putative ornithine cyclodeaminase	4.3.1.12...	NA	NaN	NaN	NaN	#NAME?	NaN	#NAME?	0
R:cg1785	cg1785	amt	Putative secondary ammonium transporter, Amt-family	-...	NA	NaN	NaN	NaN	#NAME?	NaN	#NAME?	0
R:cg1786	cg1786	secG	Preprotein translocase, SecG subunit	-...	NA	-0.537237	0.600179	0.727228	-0.0905957	0.630966	12.8274	14
R:cg1787	cg1787	ppc	Phosphoenolpyruvate carboxylase	4.1.1.31...	NA	2.56479	0.0304469	0.0996087	0.263762	0.325208	11.7894	10
R:cg1789	cg1789	tpi	Triosephosphate isomerase	5.3.1.1...	NA	-0.2404	0.814442	0.880896	-0.0210581	0.303442	12.1877	12
R:cg1790	cg1790	pgk	Phosphoglycerate kinase	2.7.2.3...	NA	11.0482	1.3259e-08	2.5973e-06	0.458199	0.165891	13.359	16
R:cg1791	cg1791	gap	Glyceraldehyde-3-phosphate dehydrogenase	1.2.1.12...	NA	-4.19038	0.00408413	0.023873	-0.20718	0.139843	15.4113	8
R:cg1791_100	cg1791_100	-	100 % stringency control of cg1791 (gap - 81,2 % G+C content)	-...	control_reporter_stringency	1.22503	0.22667	0.375581	0.0439217	0.248402	15.434	48
R:cg1791_70	cg1791_70	-	70 % stringency control of cg1791 (gap - 81,2 % G+C content)	-...	control_reporter_stringency	NaN	NaN	NaN	4.87863	NaN	10.4209	1
R:cg1791_75	cg1791_75	-	75 % stringency control of cg1791 (gap - 81,2 % G+C content)	-...	control_reporter_stringency	5.7082	1.31682e-06	8.29127e-05	0.529286	0.586437	11.7668	40
R:cg1791_80	cg1791_80	-	80 % stringency control of cg1791 (gap - 81,2 % G+C content)	-...	control_reporter_stringency	17.8704	3.58258e-19	6.31609e-16	0.391729	0.131523	12.8307	36
R:cg1791_85	cg1791_85	-	85 % stringency control of cg1791 (gap - 81,2 % G+C content)	-...	control_reporter_stringency	7.57157	4.36812e-10	1.78528e-07	0.354297	0.350167	13.9209	56
R:cg1791_90	cg1791_90	-	90 % stringency control of cg1791 (gap - 81,2 % G+C content)	-...	control_reporter_stringency	7.42954	5.06318e-10	1.78528e-07	0.484966	0.50562	14.4366	60
R:cg1791_95	cg1791_95	-	95 % stringency control of cg1791 (gap - 81,2 % G+C content)	-...	control_reporter_stringency	5.4526	8.83145e-07	7.28141e-05	0.30045	0.440817	15.0515	64
R:cg1792	cg1792	-	Putative transcriptional regulator, WhiB-family	-...	NA	NaN	NaN	NaN	0.43636	NaN	11.0961	1
R:cg1793	cg1793	-	Conserved hypothetical protein	-...	NA	3.22615	0.0483572	0.137951	0.132772	0.0823096	12.4585	4
R:cg1794	cg1794	-	Conserved hypothetical protein, P-loop ATPase protein family	-...	NA	4.45282	0.00431609	0.0244671	0.431664	0.256484	11.821	7
R:cg1795	cg1795	uvrC	Excinuclease subunit C	-...	NA	NaN	NaN	NaN	#NAME?	NaN	#NAME?	0
R:cg1796	cg1796	ribX	Conserved putative membrane protein, RibX-like	-...	NA	NaN	NaN	NaN	-0.729366	NaN	8.97527	1
R:cg1797	cg1797	ribH	Riboflavin synthase, beta chain	2.5.1.9...	NA	-0.373594	0.715223	0.812461	-0.0255818	0.24689	12.0434	13
R:cg1798	cg1798	ribA	Putative GTP cyclohydrolase II/3,4-dihydroxy-2-butanone-4-phosphatesynthase	3.5.4.25...	NA	1.48058	0.189218	0.332925	0.214695	0.383653	10.7634	7
R:cg1799	cg1799	ribC	Riboflavin synthase, alpha chain	2.5.1.9...	NA	-0.398462	0.702164	0.800204	-0.0904202	0.641836	10.4801	8
R:cg1800	cg1800	ribG	Riboflavin-specific deaminase/reductase	3.5.4.26...	NA	0.219805	0.830928	0.894338	0.0360128	0.518108	10.2935	10
R:cg1801	cg1801	rpe	Ribulose-5-phosphate-3-epimerase	5.1.3.1...	NA	4.80728	0.000230574	0.00330489	0.391114	0.325435	10.6704	16
R:cg1802	cg1802	fmu	Ribosomal RNA small subunit methyltransferase B	2.1.1.-...	NA	2.05225	0.176575	0.320599	1.49327	1.26029	9.76323	3
R:cg1803	cg1803	fmt	Methionyl-tRNA formyltransferase	2.1.2.9...	NA	NaN	NaN	NaN	#NAME?	NaN	#NAME?	0
R:cg1804	cg1804	def2	Polypeptide deformylase	3.5.1.31...	NA	NaN	NaN	NaN	#NAME?	NaN	#NAME?	0
R:cg1805	cg1805	priA	Primosomal protein N' (replication factor Y), helicase superfamily II-type	-...	NA	-0.425035	0.679006	0.784976	-0.120968	0.985907	12.5861	12
R:cg1806	cg1806	metK	S-Adenosylmethionine synthetase	2.5.1.6...	NA	NaN	NaN	NaN	#NAME?	NaN	#NAME?	0
R:cg1807	cg1807	dfp	Putative flavoprotein, involved CoA metabolism	-...	NA	NaN	NaN	NaN	#NAME?	NaN	#NAME?	0
R:cg1808	cg1808	-	Hypothetical protein	-...	NA	NaN	NaN	NaN	#NAME?	NaN	#NAME?	0
R:cg1809	cg1809	-	DNA-directed RNA polymerase subunit K/omega	-...	NA	-0.44	0.670314	0.779277	-0.0562053	0.403948	11.9983	10
R:cg1810	cg1810	gmk	Guanylate kinase	2.7.4.8...	NA	1.86229	0.0822671	0.193383	0.149124	0.320302	14.0285	16
R:cg1811	cg1811	ihf	Conserved hypothetical protein, probable integration host factor cIHF	-...	NA	0.0761294	0.940322	0.964952	0.00181473	0.0953498	13.9017	16
R:cg1812	cg1812	pyrF	Orotidine-5'-phosphate decarboxylase	4.1.1.23...	NA	-1.18314	0.255165	0.408589	-0.256694	0.867835	11.5991	16
R:cg1813	cg1813	carB	Carbamoyl-phosphate synthase, large chain	6.3.5.5...	NA	0.595463	0.560412	0.696378	0.0840134	0.564357	12.3548	16
R:cg1814	cg1814	carA	Carbamoyl-phosphate synthase, small chain	6.3.5.5...	NA	0.0616359	0.951667	0.96982	0.00588969	0.382225	13.6335	16
R:cg1815	cg1815	pyrC	Dihydroorotase	3.5.2.3...	NA	NaN	NaN	NaN	#NAME?	NaN	#NAME?	0
R:cg1816	cg1816	pyrB	Aspartate carbamoyltransferase catalytic chain	2.1.3.2...	NA	20.0738	0.000270218	0.0036366	0.492568	0.0490757	11.221	4
R:cg1817	cg1817	pyrR	Conserved hypothetical protein	2.4.2.9...	NA	-0.622876	0.545022	0.683896	-0.0791842	0.458362	14.0429	13
R:cg1819	cg1819	-	Conserved hypothetical protein, nucleoside-diphosphate sugar epimerase	-...	NA	2.04306	0.0964924	0.215883	0.283064	0.339376	11.1522	6
R:cg1821	cg1821	-	Conserved hypothetical protein	-...	NA	-3.0374	0.00831443	0.0395103	-0.143614	0.189128	12.835	16
R:cg1822	cg1822	-	Conserved hypothetical protein	-...	NA	-0.731854	0.475538	0.622862	-0.069593	0.380366	11.6714	16
R:cg1823	cg1823	-	Hypothetical protein	-...	NA	3.24305	0.00546047	0.0292608	0.209843	0.258822	12.5677	16
R:cg1824	cg1824	nusB	Transcription termination factor	-...	NA	0.415241	0.684737	0.790047	0.0434969	0.391943	12.1225	14
R:cg1825	cg1825	efp	Elongation factor P (EF-P).	-...	NA	0.29169	0.774519	0.855562	0.0144135	0.197654	13.6847	16
R:cg1826	cg1826	pepQ	Putative Xaa-Pro aminopeptidase	3.4.11.9...	NA	4.84005	0.000216241	0.00315069	0.312471	0.258238	12.919	16
R:cg1827	cg1827	aroB	3-Dehydroquinate synthase	4.6.1.3...	NA	0.666036	0.515501	0.659049	0.0481598	0.289232	12.2665	16
R:cg1828	cg1828	aroK	Shikimate kinase	2.7.1.71...	NA	0.545679	0.593875	0.723068	0.0704411	0.49996	11.3473	15
R:cg1829	cg1829	aroC	Chorismate synthase	4.6.1.4...	NA	NaN	NaN	NaN	#NAME?	NaN	#NAME?	0
R:cg1830	cg1830	-	Putative signal peptidase, membrane protein, cleaves prepilin-like proteins	-...	NA	NaN	NaN	NaN	#NAME?	NaN	#NAME?	0
R:cg1831	cg1831	-	Putative transcriptional regulator, ArsR-family	-...	NA	NaN	NaN	NaN	#NAME?	NaN	#NAME?	0
R:cg1832	cg1832	-	ABC-type putative iron-siderophore transporter, substrate-binding lipoprotein	-...	NA	NaN	NaN	NaN	#NAME?	NaN	#NAME?	0
R:cg1833	cg1833	-	ABC-type putative iron-siderophore transporter, ATPase subunit	-...	NA	-2.91241	0.014128	0.0580597	-0.341246	0.405888	11.6139	12
R:cg1834	cg1834	-	ABC-type putative iron-siderophore transporter, permease subunit	-...	NA	NaN	NaN	NaN	-0.0738838	NaN	9.85018	1
R:cg1835	cg1835	aroE3	Shikimate 5-dehydrogenase	1.1.1.25...	NA	-0.795824	0.438548	0.590336	-0.0704011	0.353852	14.5768	16
R:cg1836	cg1836	-	Conserved hypothetical protein, secreted solute-binding protein, aminodeoxychorismate lyase-like	-...	NA	-1.5836	0.141592	0.278291	-0.146506	0.32048	12.5965	12
R:cg1837	cg1837	-	Putative endonuclease involved in recombination	-...	NA	-2.19812	0.0526081	0.14629	-0.258483	0.390011	10.6859	11
R:cg1838	cg1838	alaS	Alanyl-tRNA synthetase	6.1.1.7...	NA	NaN	NaN	NaN	#NAME?	NaN	#NAME?	0
R:cg1839	cg1839	-	Conserved hypothetical protein, ATPase related to the helicase subunit of the Holliday junction resolvase	-...	NA	NaN	NaN	NaN	#NAME?	NaN	#NAME?	0
R:cg1840	cg1840	-	Conserved hypothetical protein	-...	NA	2.58291	0.020794	0.0758732	0.208341	0.322645	11.147	16
R:cg1841	cg1841	aspS	Aspartyl-tRNA synthetase	6.1.1.12...	NA	NaN	NaN	NaN	-0.402689	NaN	11.7767	1
R:cg1842	cg1842	-	Putative secreted metalloprotease	-...	NA	-0.917982	0.426325	0.578994	-0.0359074	0.0782312	12.1097	4
R:cg1843	cg1843	-	Superfamily II DNA/RNA helicase, SNF2 family	-...	NA	-0.558827	0.585778	0.717171	-0.0989149	0.66229	12.7529	14
R:cg1844	cg1844	-	Putative membrane protein membrane protein	-...	NA	0.0474581	0.962999	0.976289	0.00548503	0.400368	11.7882	12
R:cg1845	cg1845	-	Conserved hypothetical protein	-...	NA	NaN	NaN	NaN	0.750035	NaN	10.2437	1
R:cg1846	cg1846	-	Putative transcriptional regulator, TetR-family	-...	NA	-5.0087	0.00407427	0.023873	-0.666949	0.32617	10.1647	6
R:cg1847	cg1847	-	Conserved hypothetical protein	-...	NA	NaN	NaN	NaN	0.0715981	NaN	9.95335	1
R:cg1848	cg1848	-	Putative N5,N10-methylene tetrahydromethanopterin reductase or related flavin-dependent reductase	-...	NA	3.60239	0.00482871	0.0263561	0.201788	0.185781	11.0151	11
R:cg1849	cg1849	-	Conserved hypothetical protein	-...	NA	NaN	NaN	NaN	#NAME?	NaN	#NAME?	0
R:cg1850	cg1850	-	Putative FMN reductase	-...	NA	NaN	NaN	NaN	#NAME?	NaN	#NAME?	0
R:cg1852	cg1852	sdaA	L-Serine dehydratase	4.2.1.13...	NA	NaN	NaN	NaN	#NAME?	NaN	#NAME?	0
R:cg1853	cg1853	glpD	Glycerol-3-phosphate dehydrogenase	1.1.99.5...	NA	NaN	NaN	NaN	#NAME?	NaN	#NAME?	0
R:cg1855	cg1855	hisS	Histidyl-tRNA synthetase	6.1.1.21...	NA	NaN	NaN	NaN	#NAME?	NaN	#NAME?	0
R:cg1856	cg1856	-	Putative Zn-dependent hydrolase	-...	NA	-0.314804	0.805842	0.877517	-0.0317562	0.142661	10.8796	2
R:cg1857	cg1857	ppiB	Peptidyl-prolyl cis-trans isomerase	5.2.1.8...	NA	-0.638604	0.53615	0.676119	-0.117841	0.639226	12.268	12
R:cg1859	cg1859	-	Putative secreted protein	-...	NA	-1.91762	0.0744029	0.181435	-0.166025	0.346314	15.0085	16
R:cg1860	cg1860	-	Putative membrane protein	-...	NA	-1.4585	0.172657	0.316748	-0.126858	0.301302	11.4558	12
R:cg1861	cg1861	rel	GTP diphosphokinase	2.7.6.5, 3.1.7.2...	NA	6.74035	0.00026736	0.00362581	0.289815	0.121614	10.6492	8
R:cg1862	cg1862	apt	Adenine phosphoribosyltransferase	2.4.2.7...	NA	0.513834	0.616698	0.738111	0.0723144	0.507427	11.2097	13
R:cg1864	cg1864	dciAE	ABC-type putative dipeptide transporter, substrate-binding lipoprotein	-...	NA	NaN	NaN	NaN	#NAME?	NaN	#NAME?	0
R:cg1865	cg1865	secF	Preprotein translocase, SecF subunit	-...	NA	0.435927	0.671321	0.779277	0.0484062	0.384661	11.9102	12
R:cg1867	cg1867	secD	Preprotein translocase, SecD subunit	-...	NA	1.2725	0.222567	0.370875	0.150088	0.471789	11.6993	16
R:cg1868	cg1868	secN	Preprotein translocase, subunit YajC-like	-...	NA	NaN	NaN	NaN	#NAME?	NaN	#NAME?	0
R:cg1869	cg1869	ruvB	Holliday junction resolvasome helicase subunit	-...	NA	NaN	NaN	NaN	#NAME?	NaN	#NAME?	0
R:cg1870	cg1870	ruvA	Holliday junction resolvasome DNA-binding subunit	-...	NA	NaN	NaN	NaN	#NAME?	NaN	#NAME?	0
R:cg1871	cg1871	ruvC	Crossover junction endodeoxyribonuclease	3.1.22.4...	NA	NaN	NaN	NaN	-0.701519	NaN	10.7448	1
R:cg1872	cg1872	-	Conserved hypothetical protein	-...	NA	-1.32445	0.255959	0.409488	-0.2736	0.461918	12.0278	5
R:cg1873	cg1873	tesB2	Acyl-CoA thioesterase II	3.1.2.-...	NA	NaN	NaN	NaN	#NAME?	NaN	#NAME?	0
R:cg1874	cg1874	-	Putative membrane protein	-...	NA	NaN	NaN	NaN	1.55821	NaN	9.48489	1
R:cg1875	cg1875	-	Putative membrane protein	-...	NA	-8.03352	8.87473e-05	0.00171936	-0.653906	0.230226	12.9776	8
R:cg1876	cg1876	-	Glycosyltransferase	2.4.1.-...	NA	NaN	NaN	NaN	#NAME?	NaN	#NAME?	0
R:cg1877	cg1877	-	Lauroyl/myristoyl acyltransferase, lipid A biosynthesis	-...	NA	NaN	NaN	NaN	#NAME?	NaN	#NAME?	0
R:cg1878	cg1878	pgsA1	Putative CDP-diacylglycerol--glycerol-3-phosphate 3-phosphatidyltransferase	-...	NA	NaN	NaN	NaN	#NAME?	NaN	#NAME?	0
R:cg1879	cg1879	-	Putative HIT family hydrolase	-...	NA	NaN	NaN	NaN	-0.709259	NaN	10.1987	1
R:cg1880	cg1880	thrS	Threonyl-tRNA synthetase	6.1.1.3...	NA	2.7081	0.02036	0.0749367	0.22813	0.291816	12.1549	12
R:cg1881	cg1881	-	Conserved putative secreted protein, iron-dependent peroxidase	-...	NA	2.73881	0.0228922	0.0811924	0.349275	0.403279	11.8526	10
R:cg1883	cg1883	-	Putative secreted protein	-...	NA	NaN	NaN	NaN	-0.757432	NaN	11.034	1
R:cg1884	cg1884	-	Putative membrane protein	-...	NA	-26.8695	0.00138223	0.0111783	-0.481377	0.0310304	11.9324	3
R:cg1890	cg1890	-	Hypothetical protein	-...	NA	NaN	NaN	NaN	-0.338957	NaN	10.0856	1
R:cg1891	cg1891	-	Hypothetical protein	-...	NA	NaN	NaN	NaN	#NAME?	NaN	#NAME?	0
R:cg1892	cg1892	-	Conserved hypothetical protein	-...	NA	NaN	NaN	NaN	#NAME?	NaN	#NAME?	0
R:cg1893	cg1893	-	Putative N-acetyltransferase	-...	NA	NaN	NaN	NaN	#NAME?	NaN	#NAME?	0
R:cg1894	cg1894	-	Hypothetical protein	-...	NA	-4.84685	0.000513337	0.0056919	-0.627625	0.448571	11.6177	12
R:cg1895	cg1895	-	Putative secreted protein	-...	NA	1.48532	0.211639	0.358081	0.100545	0.151365	11.1273	5
R:cg1896	cg1896	-	Putative secreted protein	-...	NA	NaN	NaN	NaN	#NAME?	NaN	#NAME?	0
R:cg1897	cg1897	-	Putative secreted protein	-...	NA	NaN	NaN	NaN	#NAME?	NaN	#NAME?	0
R:cg1898	cg1898	-	Hypothetical protein	-...	NA	-2.32985	0.0481731	0.137649	-0.606232	0.780607	11.0487	9
R:cg1899	cg1899	-	Hypothetical protein	-...	NA	NaN	NaN	NaN	#NAME?	NaN	#NAME?	0
R:cg1900	cg1900	-	Hypothetical protein	-...	NA	NaN	NaN	NaN	#NAME?	NaN	#NAME?	0
R:cg1901	cg1901	-	Hypothetical protein	-...	NA	NaN	NaN	NaN	#NAME?	NaN	#NAME?	0
R:cg1902	cg1902	-	Putative secreted protein	-...	NA	-13.4334	0.00549587	0.0293408	-0.326735	0.042128	11.0378	3
R:cg1903	cg1903	-	ABC-type transporter, ATPase subunit	-...	NA	-7.61534	6.20399e-06	0.000256018	-0.3649	0.172765	13.824	13
R:cg1904	cg1904	-	ABC-type transporter, permease subunit	-...	NA	-7.7737	1.22389e-06	8.1292e-05	-0.290797	0.149631	14.7691	16
R:cg1905	cg1905	-	Hypothetical protein	-...	NA	-5.89141	2.9622e-05	0.000797313	-0.19581	0.132946	15.5749	16
R:cg1906	cg1906	-	Hypothetical protein	-...	NA	-1.95352	0.0696685	0.173482	-0.310471	0.635715	14.47	16
R:cg1907	cg1907	-	Putative phosphopantothenoylcysteine synthetase/decarboxylase	-...	NA	0.410495	0.687246	0.791186	0.052552	0.512084	14.6507	16
R:cg1908	cg1908	-	Hypothetical protein	-...	NA	-1.55269	0.141339	0.278291	-0.37498	0.966017	13.0987	16
R:cg1909	cg1909	-	Hypothetical protein	-...	NA	-1.82118	0.0885837	0.20564	-0.240158	0.52748	11.2696	16
R:cg1910	cg1910	-	Putative secreted or membrane protein	-...	NA	-7.6026	1.60347e-06	9.71635e-05	-0.584433	0.307491	14.3496	16
R:cg1911	cg1911	-	Putative secreted protein	-...	NA	-7.92086	9.73048e-07	7.45862e-05	-0.636913	0.321639	13.9962	16
R:cg1912	cg1912	-	Hypothetical protein	-...	NA	NaN	NaN	NaN	#NAME?	NaN	#NAME?	0
R:cg1913	cg1913	-	Hypothetical protein	-...	NA	NaN	NaN	NaN	#NAME?	NaN	#NAME?	0
R:cg1914	cg1914	-	Hypothetical protein	-...	NA	NaN	NaN	NaN	#NAME?	NaN	#NAME?	0
R:cg1915	cg1915	-	Hypothetical protein	-...	NA	NaN	NaN	NaN	#NAME?	NaN	#NAME?	0
R:cg1916	cg1916	-	Hypothetical protein	-...	NA	NaN	NaN	NaN	#NAME?	NaN	#NAME?	0
R:cg1917	cg1917	-	Hypothetical protein	-...	NA	NaN	NaN	NaN	-1.2641	NaN	9.68469	1
R:cg1918	cg1918	-	Putative secreted protein	-...	NA	0.573316	0.587259	0.718466	0.170906	0.788699	10.8511	7
R:cg1919	cg1919	-	Putative membrane protein	-...	NA	-1.54395	0.220295	0.368481	-0.351139	0.454857	10.335	4
R:cg1920	cg1920	-	Hypothetical protein	-...	NA	NaN	NaN	NaN	#NAME?	NaN	#NAME?	0
R:cg1921	cg1921	-	Hypothetical protein	-...	NA	NaN	NaN	NaN	2.44592	NaN	8.35777	1
R:cg1922	cg1922	-	Hypothetical protein	-...	NA	NaN	NaN	NaN	#NAME?	NaN	#NAME?	0
R:cg1923	cg1923	-	Hypothetical protein	-...	NA	NaN	NaN	NaN	#NAME?	NaN	#NAME?	0
R:cg1924	cg1924	-	Hypothetical protein	-...	NA	NaN	NaN	NaN	#NAME?	NaN	#NAME?	0
R:cg1925	cg1925	-	Hypothetical protein	-...	NA	NaN	NaN	NaN	#NAME?	NaN	#NAME?	0
R:cg1926	cg1926	-	Hypothetical protein	-...	NA	1.94491	0.191211	0.335762	0.0269552	0.0240051	10.9809	3
R:cg1927	cg1927	-	Putative molecular chaperon	-...	NA	-6.01571	0.00095139	0.00849584	-0.269544	0.118547	11.309	7
R:cg1928	cg1928	-	Hypothetical protein	-...	NA	NaN	NaN	NaN	#NAME?	NaN	#NAME?	0
R:cg1929	cg1929	res	Putative resolvase, family recombinase	-...	NA	NaN	NaN	NaN	#NAME?	NaN	#NAME?	0
R:cg1930	cg1930	-	Putative secreted hydrolase	-...	NA	4.39563	0.000521449	0.00571003	0.733972	0.667911	12.3488	16
R:cg1931	cg1931	-	Putative secreted protein	-...	NA	3.64961	0.00382332	0.0231381	0.402654	0.382187	11.9902	12
R:cg1932	cg1932	ppp2	Putative protein phosphatase	-...	NA	NaN	NaN	NaN	#NAME?	NaN	#NAME?	0
R:cg1934	cg1934	-	Hypothetical protein	-...	NA	NaN	NaN	NaN	4.32973	NaN	9.49222	1
R:cg1935	cg1935	-	Putative transcriptional regulator, GntR-family	-...	NA	-0.793474	0.445921	0.595574	-0.0796734	0.333025	10.7224	11
R:cg1936	cg1936	-	Putative secreted protein	-...	NA	0.94689	0.397312	0.553287	0.222628	0.525734	9.23119	5
R:cg1937	cg1937	-	Putative secreted protein	-...	NA	NaN	NaN	NaN	#NAME?	NaN	#NAME?	0
R:cg1938	cg1938	-	Hypothetical protein	-...	NA	NaN	NaN	NaN	#NAME?	NaN	#NAME?	0
R:cg1940	cg1940	-	Putative secreted protein	-...	NA	-1.29604	0.236054	0.387233	-0.197022	0.429973	12.4068	8
R:cg1941	cg1941	-	Putative secreted protein	-...	NA	NaN	NaN	NaN	-1.48847	NaN	10.6934	1
R:cg1944	cg1944	-	Hypothetical protein	-...	NA	NaN	NaN	NaN	#NAME?	NaN	#NAME?	0
R:cg1945	cg1945	-	Conserved hypothetical protein	-...	NA	NaN	NaN	NaN	#NAME?	NaN	#NAME?	0
R:cg1946	cg1946	-	Hypothetical protein	-...	NA	-3.3049	0.00915811	0.0427959	-0.647562	0.619618	10.1331	10
R:cg1947	cg1947	-	Hypothetical protein	-...	NA	NaN	NaN	NaN	#NAME?	NaN	#NAME?	0
R:cg1948	cg1948	-	Hypothetical protein	-...	NA	NaN	NaN	NaN	#NAME?	NaN	#NAME?	0
R:cg1950	cg1950	tnp14b(ISCg14a)	Transposase	-...	NA	NaN	NaN	NaN	0.616491	NaN	9.28362	1
R:cg1951	cg1951	tnp14a(ISCg14a)	Transposase	-...	NA	3.34126	0.0048475	0.026377	0.242689	0.28131	10.799	15
R:cg1954	cg1954	-	Hypothetical protein	-...	NA	NaN	NaN	NaN	0.891179	NaN	9.79734	1
R:cg1955	cg1955	-	Putative secreted protein	-...	NA	NaN	NaN	NaN	#NAME?	NaN	#NAME?	0
R:cg1956	cg1956	recJ	Putative exonuclease, single-stranded-DNA-specific	3.1.-...	NA	NaN	NaN	NaN	#NAME?	NaN	#NAME?	0
R:cg1957	cg1957	-	Hypothetical protein	-...	NA	NaN	NaN	NaN	#NAME?	NaN	#NAME?	0
R:cg1959	cg1959	priP	Putative DNA primase, phage associated	-...	NA	NaN	NaN	NaN	#NAME?	NaN	#NAME?	0
R:cg1960	cg1960	-	Hypothetical protein	-...	NA	NaN	NaN	NaN	#NAME?	NaN	#NAME?	0
R:cg1961	cg1961	-	Hypothetical protein	-...	NA	NaN	NaN	NaN	0.94887	NaN	12.5491	1
R:cg1962	cg1962	-	Putative membrane protein	-...	NA	NaN	NaN	NaN	#NAME?	NaN	#NAME?	0
R:cg1963	cg1963	-	Putative DNA/RNA helicase, superfamily II	-...	NA	NaN	NaN	NaN	#NAME?	NaN	#NAME?	0
R:cg1964	cg1964	-	Hypothetical protein	-...	NA	NaN	NaN	NaN	#NAME?	NaN	#NAME?	0
R:cg1965	cg1965	-	Hypothetical protein	-...	NA	NaN	NaN	NaN	#NAME?	NaN	#NAME?	0
R:cg1966	cg1966	-	Hypothetical protein	-...	NA	0.064796	0.949192	0.968989	0.00446128	0.275404	12.3207	16
R:cg1967	cg1967	-	Hypothetical protein	-...	NA	NaN	NaN	NaN	#NAME?	NaN	#NAME?	0
R:cg1968	cg1968	-	Hypothetical protein	-...	NA	NaN	NaN	NaN	#NAME?	NaN	#NAME?	0
R:cg1969	cg1969	-	Hypothetical protein	-...	NA	NaN	NaN	NaN	#NAME?	NaN	#NAME?	0
R:cg1970	cg1970	-	Hypothetical protein	-...	NA	NaN	NaN	NaN	0.0396501	NaN	14.3037	1
R:cg1971	cg1971	-	Hypothetical protein	-...	NA	NaN	NaN	NaN	#NAME?	NaN	#NAME?	0
R:cg1972	cg1972	-	Putative translation elongation factor (GTPase)	-...	NA	NaN	NaN	NaN	#NAME?	NaN	#NAME?	0
R:cg1974	cg1974	-	Hypothetical protein, contains peptidoglycan-binding LysM domain	-...	NA	NaN	NaN	NaN	#NAME?	NaN	#NAME?	0
R:cg1975	cg1975	-	Conserved hypothetical protein	-...	NA	NaN	NaN	NaN	#NAME?	NaN	#NAME?	0
R:cg1976	cg1976	-	Hypothetical protein	-...	NA	NaN	NaN	NaN	#NAME?	NaN	#NAME?	0
R:cg1977	cg1977	-	Putative secreted protein	-...	NA	NaN	NaN	NaN	#NAME?	NaN	#NAME?	0
R:cg1978	cg1978	-	Hypothetical protein	-...	NA	-0.32353	0.776991	0.857755	-0.0469329	0.25126	10.1434	3
R:cg1980	cg1980	-	Hypothetical protein, MoxR-like ATPase	-...	NA	NaN	NaN	NaN	0.543296	NaN	9.45298	1
R:cg1981	cg1981	-	Hypothetical protein	-...	NA	NaN	NaN	NaN	#NAME?	NaN	#NAME?	0
R:cg1982	cg1982	-	Putative ATPase with chaperone activity, ATP-binding subunit	-...	NA	NaN	NaN	NaN	#NAME?	NaN	#NAME?	0
R:cg1983	cg1983	-	Hypothetical protein	-...	NA	NaN	NaN	NaN	#NAME?	NaN	#NAME?	0
R:cg1984	cg1984	-	Hypothetical protein	-...	NA	-1.18951	0.319804	0.478214	-0.791396	1.33063	11.2826	4
R:cg1985	cg1985	-	Putative DNA helicase, superfamily I	-...	NA	NaN	NaN	NaN	-0.738369	NaN	11.4421	1
R:cg1986	cg1986	-	Hypothetical protein	-...	NA	NaN	NaN	NaN	#NAME?	NaN	#NAME?	0
R:cg1987	cg1987	-	Hypothetical protein	-...	NA	NaN	NaN	NaN	#NAME?	NaN	#NAME?	0
R:cg1988	cg1988	-	Hypothetical protein	-...	NA	NaN	NaN	NaN	#NAME?	NaN	#NAME?	0
R:cg1989	cg1989	-	Hypothetical protein	-...	NA	NaN	NaN	NaN	#NAME?	NaN	#NAME?	0
R:cg1990	cg1990	-	Putative NTP pyrophosphohydrolases including oxidative damage repair enzymes	-...	NA	NaN	NaN	NaN	#NAME?	NaN	#NAME?	0
R:cg1991	cg1991	-	Hypothetical protein, similar to GP52 -bacterophage	-...	NA	NaN	NaN	NaN	-0.298188	NaN	10.2895	1
R:cg1992	cg1992	-	Hypothetical protein	-...	NA	-0.363917	0.730802	0.824094	-0.0755257	0.508356	10.799	6
R:cg1993	cg1993	-	Hypothetical protein	-...	NA	0.193085	0.878573	0.923628	0.0879389	0.644092	9.92129	2
R:cg1994	cg1994	-	Hypothetical protein	-...	NA	NaN	NaN	NaN	#NAME?	NaN	#NAME?	0
R:cg1995	cg1995	-	Hypothetical protein	-...	NA	NaN	NaN	NaN	#NAME?	NaN	#NAME?	0
R:cg1996	cg1996	cglIM	DNA (cytosine-5-)-methyltransferase	2.1.1.73...	NA	-4.45127	0.00669443	0.0336747	-0.568645	0.31292	12.2078	6
R:cg1997	cg1997	cglIR	Putative type II restriction endonuclease	-...	NA	-5.27943	0.00324647	0.0205145	-0.533586	0.247567	12.5228	6
R:cg1998	cg1998	cglIIR	Putative restriction endonuclease	-...	NA	-2.4752	0.0425082	0.127236	-0.114101	0.130384	12.42	8
R:cg1999	cg1999	-	Hypothetical protein	-...	NA	NaN	NaN	NaN	#NAME?	NaN	#NAME?	0
R:cg2000	cg2000	-	Putative membrane protein	-...	NA	NaN	NaN	NaN	#NAME?	NaN	#NAME?	0
R:cg2001	cg2001	-	Conserved hypothetical protein	-...	NA	NaN	NaN	NaN	0.660028	NaN	10.4164	1
R:cg2002	cg2002	-	Hypothetical protein	-...	NA	-2.18912	0.0647632	0.164758	-0.180592	0.233332	11.1971	8
R:cg2003	cg2003	-	Conserved hypothetical protein	-...	NA	NaN	NaN	NaN	-0.665505	NaN	10.7174	1
R:cg2004	cg2004	-	Conserved hypothetical protein	-...	NA	NaN	NaN	NaN	#NAME?	NaN	#NAME?	0
R:cg2005	cg2005	-	Conserved hypothetical protein	-...	NA	-1.30603	0.261583	0.416115	-0.44202	0.756784	9.76905	5
R:cg2006	cg2006	-	Hypothetical protein	-...	NA	NaN	NaN	NaN	#NAME?	NaN	#NAME?	0
R:cg2007	cg2007	-	Putative membrane protein	-...	NA	NaN	NaN	NaN	#NAME?	NaN	#NAME?	0
R:cg2008	cg2008	-	Putative membrane protein	-...	NA	NaN	NaN	NaN	#NAME?	NaN	#NAME?	0
R:cg2009	cg2009	-	Putative CLP-family ATP-binding protease	-...	NA	NaN	NaN	NaN	#NAME?	NaN	#NAME?	0
R:cg2010	cg2010	-	Permease, MFS-type	-...	NA	NaN	NaN	NaN	#NAME?	NaN	#NAME?	0
R:cg2011	cg2011	-	Putative membrane protein	-...	NA	NaN	NaN	NaN	#NAME?	NaN	#NAME?	0
R:cg2012	cg2012	-	Putative secreted protein	-...	NA	NaN	NaN	NaN	#NAME?	NaN	#NAME?	0
R:cg2014	cg2014	-	Hypothetical protein	-...	NA	-4.3393	0.00117618	0.0101151	-0.938962	0.749582	11.0385	12
R:cg2015	cg2015	-	Hypothetical protein	-...	NA	NaN	NaN	NaN	1.24536	NaN	10.2265	1
R:cg2016	cg2016	-	Hypothetical protein	-...	NA	NaN	NaN	NaN	#NAME?	NaN	#NAME?	0
R:cg2017	cg2017	-	Hypothetical protein	-...	NA	2.55811	0.237236	0.388705	2.42294	1.33949	8.30328	2
R:cg2018	cg2018	-	Putative membrane protein	-...	NA	NaN	NaN	NaN	1.91493	NaN	11.9018	1
R:cg2019	cg2019	-	Putative membrane protein	-...	NA	NaN	NaN	NaN	#NAME?	NaN	#NAME?	0
R:cg2020	cg2020	-	Putative membrane protein	-...	NA	NaN	NaN	NaN	#NAME?	NaN	#NAME?	0
R:cg2021	cg2021	-	Hypothetical membrane protein, similar to P18, bacteriophage CP-1	-...	NA	NaN	NaN	NaN	-0.244841	NaN	10.7519	1
R:cg2022	cg2022	-	Putative secreted protein	-...	NA	NaN	NaN	NaN	#NAME?	NaN	#NAME?	0
R:cg2023	cg2023	-	Putative membrane protein	-...	NA	NaN	NaN	NaN	-0.933324	NaN	10.1193	1
R:cg2024	cg2024	-	Hypothetical protein, putative nuclease subunit of the excinuclease complex	-...	NA	NaN	NaN	NaN	-0.76767	NaN	9.88699	1
R:cg2025	cg2025	-	Hypothetical protein	-...	NA	-2.1017	0.052886	0.146832	-0.139302	0.265122	14.9375	16
R:cg2026	cg2026	-	Hypothetical protein	-...	NA	-0.326326	0.748686	0.835401	-0.0179547	0.220083	13.2187	16
R:cg2027	cg2027	-	Hypothetical protein	-...	NA	8.24652	0.0768235	0.1863	0.887417	0.152185	8.15819	2
R:cg2028	cg2028	-	Hypothetical protein	-...	NA	NaN	NaN	NaN	0.116631	NaN	9.25618	1
R:cg2029	cg2029	-	Hypothetical protein	-...	NA	-1.01453	0.340029	0.498314	-0.184865	0.546654	9.90079	9
R:cg2030	cg2030	-	Hypothetical protein	-...	NA	-2.96569	0.010937	0.0488149	-0.546101	0.688986	11.2365	14
R:cg2031	cg2031	-	Conserved hypothetical protein	-...	NA	NaN	NaN	NaN	#NAME?	NaN	#NAME?	0
R:cg2032	cg2032	-	Putative membrane protein	-...	NA	NaN	NaN	NaN	#NAME?	NaN	#NAME?	0
R:cg2033	cg2033	-	Putative secreted protein	-...	NA	0.45709	0.678674	0.784976	0.0418097	0.182938	11.5855	4
R:cg2034	cg2034	-	Hypothetical protein	-...	NA	-6.88755	5.16829e-06	0.000227792	-0.503675	0.292513	13.2356	16
R:cg2035	cg2035	-	Putative methyltransferase	-...	NA	NaN	NaN	NaN	#NAME?	NaN	#NAME?	0
R:cg2036	cg2036	-	Putative secreted protein	-...	NA	-8.07301	0.0149993	0.060374	-0.565213	0.121266	10.3965	3
R:cg2037	cg2037	-	Conserved hypothetical protein	-...	NA	-5.70531	0.00231005	0.0162758	-1.03494	0.444338	10.1816	6
R:cg2038	cg2038	-	Hypothetical protein	-...	NA	-1.15605	0.299896	0.45798	-0.315751	0.669029	11.921	6
R:cg2039	cg2039	-	Hypothetical protein	-...	NA	-4.95133	0.000212921	0.00315069	-0.359332	0.281074	11.5884	15
R:cg2040	cg2040	-	Putative transcriptional regulator, HTH_3-family	-...	NA	-3.7206	0.00228233	0.0162587	-0.354086	0.368588	11.4078	15
R:cg2041	cg2041	-	Hypothetical protein	-...	NA	0.649318	0.582742	0.714446	0.242423	0.646662	9.87849	3
R:cg2042	cg2042	-	Putative secreted protein	-...	NA	-0.178209	0.860943	0.913876	-0.0167943	0.376957	10.4014	16
R:cg2043	cg2043	-	Conserved hypothetical protein	-...	NA	-5.19299	0.0138701	0.0574433	-0.417128	0.160651	13.3516	4
R:cg2044	cg2044	-	Putative secreted protein	-...	NA	NaN	NaN	NaN	#NAME?	NaN	#NAME?	0
R:cg2045	cg2045	-	Hypothetical protein	-...	NA	NaN	NaN	NaN	#NAME?	NaN	#NAME?	0
R:cg2046	cg2046	-	Hypothetical protein	-...	NA	-2.90025	0.0441071	0.130035	-0.271926	0.209653	11.0814	5
R:cg2047	cg2047	-	Putative secreted protein	-...	NA	-5.84912	0.0280072	0.0936938	-0.479748	0.142064	10.5023	3
R:cg2048	cg2048	-	Hypothetical protein	-...	NA	NaN	NaN	NaN	1.7419	NaN	12.9591	1
R:cg2049	cg2049	-	Hypothetical protein	-...	NA	NaN	NaN	NaN	#NAME?	NaN	#NAME?	0
R:cg2050	cg2050	-	Hypothetical protein	-...	NA	NaN	NaN	NaN	2.75403	NaN	9.81668	1
R:cg2051	cg2051	-	Hypothetical protein	-...	NA	NaN	NaN	NaN	2.32557	NaN	10.8229	1
R:cg2052	cg2052	-	Putative secreted protein	-...	NA	-4.47488	0.000445044	0.00509489	-0.625194	0.558848	14.5271	16
R:cg2053	cg2053	-	Putative membrane protein	-...	NA	-5.23156	0.000101447	0.00186837	-0.668611	0.511213	11.9212	16
R:cg2054	cg2054	-	Putative membrane protein	-...	NA	-3.81126	0.00170355	0.0130016	-0.572045	0.600373	11.3862	16
R:cg2055	cg2055	-	Putative membrane protein	-...	NA	NaN	NaN	NaN	#NAME?	NaN	#NAME?	0
R:cg2056	cg2056	-	Putative membrane protein	-...	NA	-10.9086	0.00164885	0.0126388	-0.342106	0.0627224	11.5655	4
R:cg2057	cg2057	-	Putative secreted protein	-...	NA	-3.05056	0.0554036	0.150968	-0.18105	0.1187	11.1604	4
R:cg2058	cg2058	-	Hypothetical protein	-...	NA	-2.27614	0.0631331	0.162872	-0.200295	0.23282	11.0844	7
R:cg2059	cg2059	-	Putative secreted protein	-...	NA	-7.24131	2.78688e-05	0.000767699	-0.906041	0.41498	10.9008	11
R:cg2062	cg2062	-	Hypothetical protein, similar to plasmid-encoded protein	-...	NA	NaN	NaN	NaN	#NAME?	NaN	#NAME?	0
R:cg2063	cg2063	-	Putative membrane protein	-...	NA	NaN	NaN	NaN	#NAME?	NaN	#NAME?	0
R:cg2064	cg2064	-	DNA topoisomerase	5.99.1.2...	NA	NaN	NaN	NaN	#NAME?	NaN	#NAME?	0
R:cg2065	cg2065	-	Hypothetical protein, putative superfamily II DNA/RNA helicase	-...	NA	NaN	NaN	NaN	#NAME?	NaN	#NAME?	0
R:cg2066	cg2066	-	Hypothetical protein, low-complexity protein	-...	NA	NaN	NaN	NaN	#NAME?	NaN	#NAME?	0
R:cg2069	cg2069	psp1	Putative secreted protein	-...	NA	-1.79888	0.102239	0.223595	-1.25462	2.31317	10.5337	11
R:cg2070	cg2070	'int2	Putative phage integrase (C-terminal fragment)	-...	NA	NaN	NaN	NaN	#NAME?	NaN	#NAME?	0
R:cg2071	cg2071	int2'	Putative phage Integrase (N-terminal fragment)	-...	NA	-44.8968	2.43247e-05	0.000680707	-9.78745	0.435997	6.35582	4
R:cg2072	cg2072	-	Putative secondary Na+:di-/tricarboxylate symporter, divalent anion:Na+ symporter (DASS) family	-...	NA	NaN	NaN	NaN	#NAME?	NaN	#NAME?	0
R:cg2073	cg2073	-	Conserved hypothetical protein, glycerate kinase	-...	NA	NaN	NaN	NaN	#NAME?	NaN	#NAME?	0
R:cg2074	cg2074	-	Hypothetical protein	-...	NA	NaN	NaN	NaN	#NAME?	NaN	#NAME?	0
R:cg2075	cg2075	-	Hypothetical protein	-...	NA	NaN	NaN	NaN	#NAME?	NaN	#NAME?	0
R:cg2076	cg2076	ribD	Putative riboflavin specific deaminase	3.5.4.-...	NA	NaN	NaN	NaN	1.0355	NaN	10.0419	1
R:cg2077	cg2077	-	Putative membrane protein	-...	NA	-2.66831	0.0193266	0.0726498	-0.312046	0.43757	11.5036	14
R:cg2078	cg2078	-	Peptide methionine sulfoxide reductase	1.8.4.5...	NA	2.14751	0.0485035	0.138145	0.14008	0.260917	12.6372	16
R:cg2079	cg2079	-	Conserved hypothetical protein	-...	NA	-1.31961	0.206753	0.353889	-0.128221	0.388663	12.9618	16
R:cg2080	cg2080	-	Conserved hypothetical protein	-...	NA	3.97419	0.00122182	0.0102979	0.280081	0.281899	12.3455	16
R:cg2081	cg2081	rnd	Ribonuclease D	3.1.26.3...	NA	3.92551	0.00284087	0.0185498	0.302994	0.255997	10.8746	11
R:cg2083	cg2083	dxs	1-Deoxy-D-xylulose 5-phosphate synthase	2.2.1.1...	NA	-0.212116	0.835577	0.896605	-0.017665	0.30027	11.9626	13
R:cg2084	cg2084	-	Putative RNA methyltransferase	2.1.1.-...	NA	NaN	NaN	NaN	#NAME?	NaN	#NAME?	0
R:cg2085	cg2085	-	Conserved hypothetical protein	-...	NA	NaN	NaN	NaN	-0.209301	NaN	10.4607	1
R:cg2086	cg2086	dut	Deoxyuridine 5'-triphosphate nucleotidohydrolase	3.6.1.23...	NA	2.07713	0.129357	0.261533	0.435266	0.419103	10.9332	4
R:cg2087	cg2087	-	Putative membrane protein	-...	NA	NaN	NaN	NaN	-0.168045	NaN	10.4369	1
R:cg2088	cg2088	-	Hypothetical protein	-...	NA	NaN	NaN	NaN	#NAME?	NaN	#NAME?	0
R:cg2089	cg2089	-	Conserved hypothetical protein	-...	NA	NaN	NaN	NaN	-0.142337	NaN	10.675	1
R:cg2090	cg2090	suhB	Myo-inositol-1(or 4)-monophosphatase	3.1.3.25...	NA	0.62316	0.560499	0.696378	0.107707	0.423369	10.8171	6
R:cg2091	cg2091	ppgK	Polyphosphate glucokinase	2.7.1.2...	NA	0.109914	0.914038	0.946797	0.0131456	0.463207	13.3286	15
R:cg2092	cg2092	sigA	RNA polymerase sigma factor rpoD (Sigma-A).	-...	NA	-0.543935	0.59448	0.723304	-0.0471959	0.34707	13.4968	16
R:cg2094	cg2094	-	Hypothetical protein	-...	NA	NaN	NaN	NaN	#NAME?	NaN	#NAME?	0
R:cg2095	cg2095	-	Putative membrane protein, yrkO-like	-...	NA	1.46892	0.279605	0.437783	0.196954	0.232234	10.6368	3
R:cg2096	cg2096	-	Putative membrane protein	-...	NA	-0.213858	0.865874	0.917344	-0.0726293	0.480288	10.4445	2
R:cg2097	cg2097	-	Putative DNA or RNA helicase, superfamily II	-...	NA	-11.5929	0.0547788	0.149961	-0.251643	0.0306977	11.095	2
R:cg2098	cg2098	-	Conserved hypothetical protein	-...	NA	9.28889	0.00264088	0.0177705	0.35689	0.0768423	11.6456	4
R:cg2099	cg2099	-	Putative membrane protein	-...	NA	-19.3301	0.0329049	0.105434	-0.4197	0.0307058	10.6882	2
R:cg2100	cg2100	-	Putative bifunctional methyltransferase	-...	NA	NaN	NaN	NaN	#NAME?	NaN	#NAME?	0
R:cg2101	cg2101	-	Putative D-tyrosyl-tRNA(Tyr) deacylase	-...	NA	NaN	NaN	NaN	#NAME?	NaN	#NAME?	0
R:cg2102	cg2102	sigB	RNA polymerase sigma factor rpoD (Sigma-A).	-...	NA	1.17759	0.291952	0.450711	0.337517	0.702062	11.1591	6
R:cg2103	cg2103	dtxR	Putative transcriptional regulator, DtxR-family	-...	NA	2.29714	0.0422442	0.126661	0.289872	0.437129	12.6002	12
R:cg2104	cg2104	galE	UDP-glucose 4-epimerase	5.1.3.2...	NA	2.94258	0.0986891	0.218854	0.756119	0.445064	11.0502	3
R:cg2105	cg2105	-	Hypothetical protein	-...	NA	NaN	NaN	NaN	#NAME?	NaN	#NAME?	0
R:cg2106	cg2106	-	Conserved hypothetical protein	-...	NA	NaN	NaN	NaN	0.00924326	NaN	10.733	1
R:cg2107	cg2107	-	Putative DNA or RNA helicase, superfamily II	-...	NA	4.63449	0.00238503	0.0166857	0.612589	0.373863	10.8733	8
R:cg2109	cg2109	oxyR	Putative transcriptional regulator, Lys-family	-...	NA	-4.26963	0.00108879	0.00954995	-0.27776	0.234558	12.484	13
R:cg2110	cg2110	-	Putative membrane protein	-...	NA	NaN	NaN	NaN	#NAME?	NaN	#NAME?	0
R:cg2111	cg2111	hrpA	Putative ATP-dependent helicase	3.-...	NA	NaN	NaN	NaN	#NAME?	NaN	#NAME?	0
R:cg2112	cg2112	-	Putative transcriptional regulator, YbaD-family	-...	NA	NaN	NaN	NaN	#NAME?	NaN	#NAME?	0
R:cg2113	cg2113	-	Hypothetical protein	-...	NA	NaN	NaN	NaN	#NAME?	NaN	#NAME?	0
R:cg2114	cg2114	lexA	Putative transcriptional regulator, LexA-family	3.4.21.88...	NA	1.99035	0.0745777	0.181435	0.248062	0.413359	11.7182	11
R:cg2115	cg2115	-	Putative transcriptional regulator, DeoR-family	-...	NA	1.16506	0.328213	0.485595	1.14048	1.9578	10.5195	4
R:cg2116	cg2116	-	Putative phosphofructokinase	-...	NA	-4.73111	0.132609	0.266578	-0.829007	0.247805	10.214	2
R:cg2117	cg2117	ptsI	Phosphotransferase system (PTS), Enzyme I	2.7.3.9...	NA	-0.519966	0.612545	0.736346	-0.0681751	0.47274	11.6918	13
R:cg2118	cg2118	-	Transcriptional regulator protein, DeoR-family	-...	NA	0.604607	0.555113	0.693596	0.0764101	0.489466	11.1747	15
R:cg2119	cg2119	pfkB	1-Phosphofructokinase	2.7.1.56...	NA	1.56108	0.216423	0.364774	0.344438	0.441281	10.3394	4
R:cg2120	cg2120	ptsF	Phosphotransferase system (PTS), fructose-specific enzyme IIABC component	2.7.1.69...	NA	4.87697	0.000201186	0.00308426	0.375871	0.308283	10.5404	16
R:cg2121	cg2121	ptsH	Phosphotransferase system (PTS), phosphocarrier protein HPr	-...	NA	0.0593525	0.953455	0.971081	0.00625051	0.421247	12.1789	16
R:cg2124	cg2124	-	Hypothetical protein	-...	NA	NaN	NaN	NaN	#NAME?	NaN	#NAME?	0
R:cg2125	cg2125	uraA	Putative xanthine/uracil symporter, nucleobase:cation symporter-2 (NCS2) family	-...	NA	NaN	NaN	NaN	#NAME?	NaN	#NAME?	0
R:cg2126	cg2126	-	GTP-binding protein	-...	NA	0.342901	0.754294	0.839533	0.12167	0.709653	10.5006	4
R:cg2127	cg2127	-	Hypothetical protein	-...	NA	NaN	NaN	NaN	#NAME?	NaN	#NAME?	0
R:cg2128	cg2128	-	Putative membrane protein	-...	NA	NaN	NaN	NaN	-0.302666	NaN	9.72571	1
R:cg2129	cg2129	dapF	Diaminopimelate epimerase	5.1.1.7...	NA	NaN	NaN	NaN	#NAME?	NaN	#NAME?	0
R:cg2130	cg2130	miaA	tRNA isopentenyltransferase	2.5.1.8...	NA	NaN	NaN	NaN	#NAME?	NaN	#NAME?	0
R:cg2131	cg2131	-	Hypothetical protein	-...	NA	1.06826	0.478996	0.62507	0.415438	0.549975	10.2126	2
R:cg2132	cg2132	-	Conserved hypothetical protein	-...	NA	3.3928	0.00401673	0.0237634	0.292363	0.344687	12.3168	16
R:cg2133	cg2133	-	Acetyltransferase, GNAT-family	-...	NA	2.30017	0.148131	0.286984	0.874847	0.658769	10.0248	3
R:cg2134	cg2134	-	Putative membrane protein	-...	NA	0.172233	0.866382	0.917344	0.0276252	0.555623	10.7978	12
R:cg2135	cg2135	miaB	tRNA methylthiotransferase	-...	NA	-5.24174	0.00027608	0.00365962	-0.729354	0.482007	11.163	12
R:cg2136	cg2136	gluA	ABC-type glutamate transporter, ATPase subunit (TC 3.A.1.3.9)	-...	NA	-0.64182	0.555922	0.694115	-0.291323	1.01495	13.9993	5
R:cg2137	cg2137	gluB	ABC-type glutamate transporter, substrate-binding lipoprotein (TC 3.A.1.3.9)	-...	NA	-3.77963	0.00304905	0.0195183	-0.379203	0.347547	14.2546	12
R:cg2138	cg2138	gluC	ABC-type glutamate transporter, permease subunit (TC 3.A.1.3.9)	-...	NA	-4.05155	0.0019105	0.0142721	-0.624112	0.53362	13.5627	12
R:cg2139	cg2139	gluD	ABC-type glutamate transporter, permease subunit (TC 3.A.1.3.9)	-...	NA	NaN	NaN	NaN	#NAME?	NaN	#NAME?	0
R:cg2140	cg2140	recX	Putative regulatory protein RecX	-...	NA	NaN	NaN	NaN	#NAME?	NaN	#NAME?	0
R:cg2141	cg2141	recA	Recombinase A	3.4.21.88...	NA	2.26414	0.0862842	0.20095	0.595761	0.588373	10.3089	5
R:cg2145	cg2145	-	Conserved hypothetical protein	-...	NA	NaN	NaN	NaN	2.70527	NaN	12.2375	1
R:cg2146	cg2146	-	Hypothetical protein	-...	NA	NaN	NaN	NaN	#NAME?	NaN	#NAME?	0
R:cg2147	cg2147	-	Membrane protein, BioY-family	-...	NA	NaN	NaN	NaN	#NAME?	NaN	#NAME?	0
R:cg2148	cg2148	-	ABC-type putative cobalt transporter, ATPase subunit	-...	NA	14.0374	0.0452753	0.132297	1.58711	0.159895	10.2484	2
R:cg2149	cg2149	-	ABC-type putative cobalt transporter, permease subunit	-...	NA	NaN	NaN	NaN	#NAME?	NaN	#NAME?	0
R:cg2151	cg2151	-	Conserved hypothetical protein, Similar to phage shock protein A	-...	NA	0.78289	0.445876	0.595574	0.0549687	0.28085	12.1776	16
R:cg2152	cg2152	-	Putative transcriptional regulator, HTH_3-family	-...	NA	NaN	NaN	NaN	#NAME?	NaN	#NAME?	0
R:cg2153	cg2153	-	Conserved hypothetical protein, CinA-like protein	-...	NA	NaN	NaN	NaN	0.163656	NaN	10.3872	1
R:cg2154	cg2154	pgsA2	CDP-diacylglycerol--glycerol-3-phosphate 3-phosphatidyltransferase	2.7.8.5...	NA	NaN	NaN	NaN	2.43807	NaN	10.9419	1
R:cg2155	cg2155	-	Conserved hypothetical protein	-...	NA	-2.18094	0.0570867	0.154125	-0.234403	0.339874	10.7615	10
R:cg2156	cg2156	-	Hypothetical protein	-...	NA	-4.17793	0.024978	0.0858405	-0.5475	0.262092	10.638	4
R:cg2157	cg2157	terC	Putative integral membrane export protein, tellurium resistance	-...	NA	-0.917566	0.380444	0.537008	-0.166398	0.601459	10.3072	11
R:cg2158	cg2158	ftsK	Putative DNA segregation ATPase	-...	NA	2.42682	0.0282996	0.0944928	0.167615	0.276271	11.4465	16
R:cg2159	cg2159	-	Hypothetical protein	-...	NA	0.60218	0.566041	0.70178	0.204035	0.95835	10.5695	8
R:cg2160	cg2160	-	Putative hydrolase of metallo-beta-lactamase superfamily	-...	NA	2.13134	0.0656555	0.16607	0.31416	0.4422	10.8084	9
R:cg2161	cg2161	dapA	Dihydrodipicolinate synthase	4.2.1.52...	NA	-0.0664213	0.94792	0.968801	-0.00534036	0.321605	12.2411	16
R:cg2162	cg2162	thyX	Thymidylate synthase	2.1.1.148...	NA	1.35261	0.199238	0.344707	0.152984	0.423191	10.7135	14
R:cg2163	cg2163	dapB	Dihydrodipicolinate reductase	1.3.1.26...	NA	4.56769	0.000369958	0.00459321	0.362149	0.317139	12.0845	16
R:cg2165	cg2165	-	Putative secreted protein	-...	NA	NaN	NaN	NaN	#NAME?	NaN	#NAME?	0
R:cg2166	cg2166	gpsI	Polyribonucleotide nucleotidyltransferase	2.7.7.8...	NA	-1.80913	0.168136	0.310391	-0.076952	0.0850705	12.391	4
R:cg2167	cg2167	rpsO	30S ribosomal protein S15.	-...	NA	-3.06322	0.00788792	0.0380997	-0.259616	0.339011	15.0986	16
R:cg2168	cg2168	iunH2	Nucleoside hydrolase,inosine-uridine preferring	3.2.2.-...	NA	1.80884	0.120469	0.246674	0.210916	0.308503	11.3215	7
R:cg2169	cg2169	ribF	Riboflavin kinase / FMN adenylyltransferase	2.7.1.26...	NA	-1.63821	0.145387	0.283224	-0.286603	0.494829	10.5653	8
R:cg2170	cg2170	truB	Pseudouridylate synthase	4.2.1.70...	NA	NaN	NaN	NaN	#NAME?	NaN	#NAME?	0
R:cg2171	cg2171	pptA	Putative phosphopantheteinyl transferase, iron-chelating complex subunit	-...	NA	NaN	NaN	NaN	#NAME?	NaN	#NAME?	0
R:cg2172	cg2172	-	Serine/threonine-specific protein phosphatase	-...	NA	NaN	NaN	NaN	-0.31359	NaN	10.107	1
R:cg2173	cg2173	dinF	Putative MATE multidrug efflux protein, multidrug/oligosaccharidyl-lipid/polysaccharide (MOP) flippase	-...	NA	NaN	NaN	NaN	#NAME?	NaN	#NAME?	0
R:cg2174	cg2174	-	Exopolyphosphatase-related protein	-...	NA	NaN	NaN	NaN	1.31993	NaN	10.1988	1
R:cg2175	cg2175	rbfA	Ribosome-binding factor A	-...	NA	2.08978	0.0553692	0.150968	0.122761	0.227512	12.0078	15
R:cg2176	cg2176	infB	Translation initiation factor 2 (GTPase)	-...	NA	4.73752	0.000264433	0.00362581	0.250997	0.211923	13.8865	16
R:cg2177	cg2177	-	Predicted nucleic-acid-binding protein implicated in transcription termination	-...	NA	-29.4389	8.60803e-05	0.00169442	-0.856751	0.0582054	11.8987	4
R:cg2178	cg2178	nusA	Putative transcriptional termination/antitermination factor	-...	NA	-4.02511	0.027553	0.0925257	-0.461673	0.229396	10.53	4
R:cg2179	cg2179	-	Conserved hypothetical protein	-...	NA	NaN	NaN	NaN	#NAME?	NaN	#NAME?	0
R:cg2180	cg2180	-	Putative secreted protein	-...	NA	NaN	NaN	NaN	#NAME?	NaN	#NAME?	0
R:cg2181	cg2181	-	ABC-type putative dipeptide/oligopeptide transporter, substrate-binding lipoprotein	-...	NA	-1.1397	0.272286	0.428294	-0.175842	0.617156	13.4084	16
R:cg2182	cg2182	-	ABC-type putative dipeptide/oligopeptide transporter, permease subunit	-...	NA	-6.3165	0.001465	0.011582	-1.80068	0.698288	10.9565	6
R:cg2183	cg2183	-	ABC-type putative dipeptide/oligopeptide transporter, permease subunit	-...	NA	-7.81887	0.000105471	0.00191697	-0.882803	0.319349	11.9995	8
R:cg2184	cg2184	-	ABC-type putative dipeptide/oligopeptide transporter, ATPase subunit	-...	NA	1.7792	0.118433	0.245241	0.188604	0.299826	11.6154	8
R:cg2185	cg2185	proS	Prolyl-tRNA synthetase	6.1.1.15...	NA	-0.212771	0.834806	0.896605	-0.0213176	0.374878	11.6649	14
R:cg2186	cg2186	-	Conserved hypothetical protein	-...	NA	1.39955	0.189212	0.332925	0.167423	0.414398	11.0853	12
R:cg2187	cg2187	-	Mg-chelatase, subunit D	-...	NA	NaN	NaN	NaN	#NAME?	NaN	#NAME?	0
R:cg2188	cg2188	-	Mg-chelatase, subunit I	-...	NA	0.852385	0.550625	0.689454	2.5338	4.2039	11.1948	2
R:cg2189	cg2189	cobA	Putative uroporphyrinogen III synthase/methyltransferase	4.2.1.75...	NA	NaN	NaN	NaN	-0.0915194	NaN	10.5443	1
R:cg2190	cg2190	-	Conserved hypothetical protein	-...	NA	NaN	NaN	NaN	0.145892	NaN	11.1559	1
R:cg2191	cg2191	-	Conserved hypothetical protein	-...	NA	-0.430226	0.741349	0.831208	-0.0952016	0.312941	10.8221	2
R:cg2192	cg2192	mqo	Malate:quinone oxidoreductase	1.1.99.16...	NA	-1.32007	0.213624	0.360746	-0.110544	0.290088	13.6169	12
R:cg2193	cg2193	-	Putative lysophospholipase	-...	NA	2.43572	0.092854	0.211006	0.315526	0.259082	11.1845	4
R:cg2194	cg2194	mtr	Putative NADPH-dependent mycothiol reductase	1.-...	NA	NaN	NaN	NaN	0.512669	NaN	10.3974	1
R:cg2195	cg2195	-	Putative secreted or membrane protein	-...	NA	1.685	0.112674	0.238497	0.160527	0.381072	15.9424	16
R:cg2196	cg2196	-	Putative secreted or membrane protein	-...	NA	-2.86585	0.0117824	0.0509128	-0.161148	0.224921	14.7463	16
R:cg2197	cg2197	-	Putative membrane protein	-...	NA	NaN	NaN	NaN	#NAME?	NaN	#NAME?	0
R:cg2198	cg2198	map2	Methionine aminopeptidase	3.4.11.18...	NA	1.04098	0.32832	0.485595	0.193781	0.558458	11.545	9
R:cg2199	cg2199	pbp	Putative penicillin-binding protein	3.4.16.4...	NA	0.821588	0.471522	0.619443	0.0757454	0.184388	11.1192	4
R:cg2200	cg2200	-	Two-component system, transcriptional response regulator	-...	NA	NaN	NaN	NaN	#NAME?	NaN	#NAME?	0
R:cg2201	cg2201	-	Two-component system, sensory histidine kinase	-...	NA	-2.66712	0.0559737	0.152287	-0.399949	0.335311	13.6229	5
R:cg2202	cg2202	-	ABC-type transporter, permease subunit	-...	NA	NaN	NaN	NaN	#NAME?	NaN	#NAME?	0
R:cg2204	cg2204	-	ABC-type transporter, ATPase and permease subunit	-...	NA	NaN	NaN	NaN	#NAME?	NaN	#NAME?	0
R:cg2206	cg2206	ispG	4-hydroxy-3-methylbut-2-en-1-yl diphosphate synthase	1.17.4.3...	NA	3.52872	0.0242586	0.0849327	0.266264	0.168726	11.7824	5
R:cg2207	cg2207	-	Hypothetical zinc metalloprotease	-...	NA	NaN	NaN	NaN	#NAME?	NaN	#NAME?	0
R:cg2208	cg2208	dxr	1-Deoxy-D-xylulose 5-phosphate reductoisomerase	1.1.1.-...	NA	NaN	NaN	NaN	0.0690995	NaN	10.502	1
R:cg2211	cg2211	-	Putative membrane protein	-...	NA	1.51268	0.151143	0.290569	0.126636	0.334865	14.3982	16
R:cg2212	cg2212	-	ABC-type putative multidrug transporter, permease subunit	-...	NA	NaN	NaN	NaN	#NAME?	NaN	#NAME?	0
R:cg2213	cg2213	-	ABC-type putative multidrug transporter, ATPase subunit	-...	NA	NaN	NaN	NaN	0.445066	NaN	10.4615	1
R:cg2214	cg2214	-	Putative Fe-S-cluster redox enzyme	-...	NA	NaN	NaN	NaN	0.284845	NaN	10.4446	1
R:cg2215	cg2215	-	Putative membrane protein	-...	NA	-2.02238	0.0738374	0.180548	-0.228273	0.356937	11.5131	10
R:cg2216	cg2216	cdsA	Phosphatidate cytidylyltransferase	2.7.7.41...	NA	NaN	NaN	NaN	#NAME?	NaN	#NAME?	0
R:cg2217	cg2217	frr	Ribosome recycling factor	-...	NA	7.32712	0.00525157	0.0283135	0.611192	0.16683	12.4298	4
R:cg2218	cg2218	pyrH	Uridylate kinase	2.7.4.-...	NA	2.86979	0.0640615	0.163695	0.118991	0.0829268	11.3159	4
R:cg2221	cg2221	tsf	Translation elongation factor, EF-Ts	-...	NA	0.265721	0.795369	0.869333	0.0534647	0.696999	12.9354	12
R:cg2222	cg2222	rpsB	30S ribosomal protein S2	-...	NA	-0.0313806	0.97538	0.98375	-0.00258526	0.329536	13.5214	16
R:cg2223	cg2223	-	Putative Secreted or membrane protein related to metalloendopeptidases	-...	NA	NaN	NaN	NaN	#NAME?	NaN	#NAME?	0
R:cg2224	cg2224	xerC	Putative site-specific recombinase	-...	NA	NaN	NaN	NaN	#NAME?	NaN	#NAME?	0
R:cg2226	cg2226	-	Conserved hypothetical protein, Rossmann-fold nucleotide-binding protein involved in DNA uptake	-...	NA	NaN	NaN	NaN	#NAME?	NaN	#NAME?	0
R:cg2227	cg2227	-	Putative ATPase with chaperone activity	-...	NA	-2.4584	0.13319	0.267234	-0.281621	0.198414	9.20516	3
R:cg2228	cg2228	-	Putative endonuclease	-...	NA	0.957496	0.37021	0.526992	0.240356	0.710009	11.1892	8
R:cg2229	cg2229	-	Putative excinuclease ATPase subunit	-...	NA	-0.177768	0.861452	0.913876	-0.0232388	0.506299	11.5937	15
R:cg2230	cg2230	rnhB	Ribonuclease HII	3.1.26.4...	NA	-1.75278	0.101499	0.222843	-0.182115	0.402404	11.8871	15
R:cg2232	cg2232	lepB	Signal peptidase I	3.4.99.35...	NA	2.61772	0.0194018	0.0727773	0.177139	0.270676	11.4688	16
R:cg2234	cg2234	-	ABC-type putative iron(III) dicitrate transporter, substrate-binding lipoprotein	-...	NA	NaN	NaN	NaN	#NAME?	NaN	#NAME?	0
R:cg2235	cg2235	rplS	50S ribosomal protein L19	-...	NA	-3.81473	0.0316862	0.102878	-0.196799	0.103178	12.0301	4
R:cg2236	cg2236	thiE	Thiamine-phosphate diphosphorylase	2.5.1.3...	NA	1.06781	0.310705	0.470403	1.48898	4.62478	12.3002	11
R:cg2237	cg2237	thiO	Putative D-amino acid dehydrogenase, small subunit	1.4.3.3...	NA	1.85854	0.0927374	0.211006	0.38091	0.679747	12.3107	11
R:cg2238	cg2238	thiS	Sulfur transfer protein involved in thiamine biosynthesis, ThiS-like	-...	NA	1.02607	0.326895	0.485114	0.132207	0.446342	12.2076	12
R:cg2239	cg2239	thiG	Thiamine biosynthesis protein, ThiG-like	-...	NA	-1.73989	0.102349	0.223595	-0.215223	0.494797	13.8846	16
R:cg2240	cg2240	thiF	Putative Dinucleotide-utilizing enzyme involved in thiamine biosynthesis	-...	NA	-0.856621	0.405132	0.560194	-0.0617625	0.288401	14.4258	16
R:cg2241	cg2241	-	Conserved hypothetical protein	-...	NA	2.75265	0.0249567	0.0858405	0.585154	0.637737	10.5662	9
R:cg2242	cg2242	-	Putative transcriptional regulator, LacI-family	-...	NA	NaN	NaN	NaN	#NAME?	NaN	#NAME?	0
R:cg2243	cg2243	-	Putative secondary Na+:2-oxoglutarate/malate/di-,tricarboxylate symporter, divalent anion:Na+ symporter (DASS) family	-...	NA	1.14742	0.30313	0.4619	0.253643	0.541474	10.212	6
R:cg2244	cg2244	pcaB2	3-Carboxy-cis,cis-muconate cycloisomerase	5.5.1.2...	NA	NaN	NaN	NaN	#NAME?	NaN	#NAME?	0
R:cg2247	cg2247	-	Hypothetical protein	-...	NA	-0.00456367	0.996423	0.997555	-0.000462042	0.392114	11.3049	15
R:cg2248	cg2248	-	Putative membrane protein, DedA-family	-...	NA	NaN	NaN	NaN	#NAME?	NaN	#NAME?	0
R:cg2249	cg2249	trmD	tRNA (guanine-N1)-methyltransferase	2.1.1.31...	NA	-1.49096	0.179595	0.322758	-0.212608	0.403328	12.8174	8
R:cg2250	cg2250	-	Putative secreted protein	-...	NA	NaN	NaN	NaN	0.755566	NaN	9.95039	1
R:cg2251	cg2251	rimM	Putative 16S rRNA processing protein, RimM-like	-...	NA	NaN	NaN	NaN	-2.12593	NaN	9.72397	1
[truncated: 1,121 more rows]

## Sheet: Tabelle3
Reporter Identifier	gene number	gene name	function	ec nummer	control	statistic	p	p_adj	m	m_sd	a	n
R:cg1791_80	cg1791_80	-	80 % stringency control of cg1791 (gap - 81,2 % G+C content)	-...	control_reporter_stringency	10.4693	2.51903e-12	5.9611e-09	0.86919	0.498137	11.9708	36
R:cg0573_100	cg0573_100	-	100 % stringency control of cg0573 (rplL - 80,6 % G+C content)	-...	control_reporter_stringency	12.0364	3.9192e-12	5.9611e-09	0.906291	0.391248	10.9383	27
R:cg0573_95	cg0573_95	-	95 % stringency control of cg0573 (rplL - 80,6 % G+C content)	-...	control_reporter_stringency	11.0163	4.39111e-11	4.45259e-08	1.34805	0.623962	10.5635	26
R:cg0573_90	cg0573_90	-	90 % stringency control of cg0573 (rplL - 80,6 % G+C content)	-...	control_reporter_stringency	15.6463	2.90902e-10	2.21231e-07	2.21538	0.548382	8.82921	15
R:cg1791_85	cg1791_85	-	85 % stringency control of cg1791 (gap - 81,2 % G+C content)	-...	control_reporter_stringency	6.195	1.08835e-07	5.59416e-05	0.361516	0.416746	12.3278	51
R:cg1791_75	cg1791_75	-	75 % stringency control of cg1791 (gap - 81,2 % G+C content)	-...	control_reporter_stringency	6.98842	1.10339e-07	5.59416e-05	1.19504	0.936618	9.95622	30
R:cg0758	cg0758	-	Hypothetical protein	-...	NA	-13.851	2.24936e-07	9.77509e-05	-0.722637	0.164983	14.0984	10
R:cg0656_90	cg0656_90	-	90 % stringency control of cg0656 (rplQ - 77,7 % G+C content)	-...	control_reporter_stringency	6.73559	5.7501e-07	0.000218648	1.08884	0.808272	10.4863	25
R:cg3404	cg3404	-	ABC-type putative iron(III) dicitrate transporter, substrate-binding lipoprotein	-...	NA	40.2728	2.27155e-06	0.000767785	0.957383	0.0531569	9.89755	5
R:cg2344	cg2344	-	Putative cystathionine beta-synthase	-...	NA	-12.8851	3.93859e-06	0.00119812	-0.802548	0.176169	9.10805	8
R:cg1059_cg2504_cg2683	cg1059_cg2504_cg2683	-	cg2683|cg1059|cg2504	-...	NA	-12.6712	4.40928e-06	0.00121937	-1.15557	0.257942	13.1908	8
R:cg2631	cg2631	pcaH	Protocatechuate 3,4-dioxygenase, beta subunit	1.13.11.3...	NA	72.8171	5.70789e-06	0.00141332	0.851379	0.023384	10.165	4
R:cg1342	cg1342	narJ	Respiratory nitrate reductase 2, delta chain	1.7.99.4...	NA	31.5177	6.03983e-06	0.00141332	1.31235	0.0931065	10.509	5
R:cg1216	cg1216	nadA	Quinolinate synthetase, subunit A	-...	NA	8.00029	6.52997e-06	0.00141887	0.769892	0.333361	11.1722	12
R:cg1681	cg1681	pepE	Proline dipeptidase	3.4.13.9...	NA	14.1485	7.78681e-06	0.00157917	0.789785	0.147689	11.3447	7
R:cg2766	cg2766	-	Putative transcriptional regulator, MarR-family	-...	NA	11.0414	1.10953e-05	0.00210949	0.695642	0.1782	11.7686	8
R:cg3148	cg3148	-	ABC-type putative cobalamin/Fe3+-siderophore transporter, ATPase subunit	-...	NA	-10.3144	1.74391e-05	0.00305876	-0.72094	0.197698	9.67559	8
R:cg1525	cg1525	polA	DNA polymerase I	2.7.7.7...	NA	10.2566	1.80992e-05	0.00305876	0.508999	0.140365	10.9338	8
R:cg2513	cg2513	phoH2	Phosphate starvation-inducible protein, PhoH-like	-...	NA	10.1538	1.93447e-05	0.00309719	1.0236	0.285133	11.479	8
R:cg1613	cg1613	sseA2	Rhodanese-related sulfurtransferase	2.8.1.-...	NA	9.98166	2.16547e-05	0.00318217	0.976579	0.276726	7.92458	8
R:cg2234	cg2234	-	ABC-type putative iron(III) dicitrate transporter, substrate-binding lipoprotein	-...	NA	-45.8847	2.2789e-05	0.00318217	-0.882745	0.0384767	11.8602	4
R:cg2958_95	cg2958_95	-	95 % stringency control of cg2958 (butA - 75,3 % G+C content)	-...	control_reporter_stringency	-4.62683	2.30137e-05	0.00318217	-0.277189	0.448318	13.1006	56
R:cg3278	cg3278	tnp20a(ISCg20a)	Transposase, putative pseudogene	-...	NA	-6.62916	2.43265e-05	0.00319176	-0.565937	0.307809	12.4611	13
R:ISCg2	ISCg2	-	ISCg2 (cg2854|cg2426|cg0226|cg3151|cg2354)	-...	NA	-6.92066	2.51815e-05	0.00319176	-0.493924	0.247231	13.0866	12
R:cg1765	cg1765	-	Putative regulator protein	-...	NA	-6.77235	3.0646e-05	0.00372901	-0.495482	0.253442	13.2033	12
R:cg2252	cg2252	-	Hypothetical protein	-...	NA	-6.63968	3.66181e-05	0.00420946	-0.7253	0.378409	12.3764	12
R:cg0526	cg0526	-	Conserved hypothetical protein, UPF0076-family	-...	NA	-9.18501	3.7362e-05	0.00420946	-1.23972	0.38176	10.0276	8
R:cg2564	cg2564	-	Hypothetical protein	-...	NA	-5.72826	3.99439e-05	0.00433962	-0.388007	0.270942	14.3933	16
R:cg0573_85	cg0573_85	-	85 % stringency control of cg0573 (rplL - 80,6 % G+C content)	-...	control_reporter_stringency	10.5803	4.19521e-05	0.00440063	2.24792	0.562123	9.22966	7
R:cg2650	cg2650	-	Putative membrane protein	-...	NA	-6.831	4.56347e-05	0.00462735	-0.581842	0.282499	10.297	11
R:cg0012	cg0012	ssuR	Transcriptional activator of sulfonate(ester) utilization, ROK-family	-...	NA	5.63453	4.75053e-05	0.00466165	0.458008	0.325143	11.3767	16
R:cg0107	cg0107	-	Putative secreted protein	-...	NA	5.88263	5.38781e-05	0.00475065	0.958423	0.609607	12.6278	14
R:cg2654	cg2654	tnp12b(ISCg12a)	Transposase	-...	NA	-8.67897	5.39913e-05	0.00475065	-0.76542	0.249446	12.7509	8
R:cg0490	cg0490	proC	Pyrroline-5-carboxylate reductase	1.5.1.2...	NA	8.63434	5.58217e-05	0.00475065	0.711466	0.233061	11.1343	8
R:cg3119	cg3119	fpr2	Ferredoxin--NADP(+) reductase	1.18.1.2...	NA	5.54478	5.61468e-05	0.00475065	1.35034	0.974137	14.9644	16
R:cg2366	cg2366	ftsZ	Cell division GTPase	-...	NA	8.61681	5.65597e-05	0.00475065	0.571538	0.187605	11.2647	8
R:cg2666	cg2666	-	Hypothetical protein	-...	NA	-8.57582	5.83292e-05	0.00475065	-0.697476	0.230037	9.712	8
R:cg2800	cg2800	pgm	Phosphoglucomutase	5.4.2.2...	NA	-8.55295	5.93441e-05	0.00475065	-0.404055	0.13362	11.8357	8
R:cg0532	cg0532	-	Putative glycosyltransferase	-...	NA	31.378	7.1123e-05	0.00554759	1.98727	0.126666	9.51979	4
R:cg0267	cg0267	pat	Phenylalanine aminotransferase, AT class I	2.6.1.-...	NA	-6.10805	7.6493e-05	0.00581729	-0.444904	0.252322	12.8827	12
R:cg2589	cg2589	-	Predicted GTPase	-...	NA	9.39471	8.25966e-05	0.00612827	0.601632	0.169432	8.59533	7
R:cg0334	cg0334	-	Putative secreted protein, probable acting as esterase	-...	NA	8.0847	8.52158e-05	0.00617206	0.385345	0.134813	10.9254	8
R:cg0589	cg0589	-	ABC-type putative iron-siderophore transporter, ATPase subunit	-...	NA	-5.22195	0.000103326	0.00730968	-0.446143	0.341744	11.9053	16
R:cg3318	cg3318	-	Conserved hypothetical protein	-...	NA	5.87268	0.00010729	0.00741763	0.964637	0.569008	10.7252	12
R:cg1025	cg1025	-	Hypothetical protein	-...	NA	-7.69425	0.000116799	0.00789561	-0.632819	0.232626	9.37148	8
R:cg2429	cg2429	glnA	Glutamate--ammonia ligase	6.3.1.2...	NA	7.60369	0.000125895	0.00819728	0.544703	0.202619	12.6664	8
R:cg0991	cg0991	rpmB	50S ribosomal protein L28	-...	NA	5.09908	0.000130783	0.00819728	0.489815	0.384237	12.102	16
R:cg2712	cg2712	-	Putative transcriptional regulator, AraC-family	-...	NA	14.5167	0.000130936	0.00819728	0.404804	0.0623535	7.86819	5
R:cg2617	cg2617	vanB	Vanillate O-demethylase oxidoreductase	1.14.13.-...	NA	7.54658	0.00013204	0.00819728	0.665292	0.249349	11.6915	8
R:cg1494	cg1494	-	Putative secreted protein	-...	NA	-8.46352	0.000148663	0.00896788	-0.720768	0.225317	9.58906	7
R:cg3204	cg3204	-	Conserved hypothetical protein	-...	NA	-6.7151	0.000150349	0.00896788	-0.406708	0.181698	11.9886	9
R:cg1355	cg1355	prfA	Peptide chain release factor 1 (RF-1)	-...	NA	13.8381	0.000158078	0.00924754	0.752186	0.121544	9.60735	5
R:cg2977	cg2977	-	Putative membrane protein	-...	NA	4.96643	0.000169024	0.00970136	0.383018	0.308485	12.6572	16
R:cg2728	cg2728	glsK	Glutaminase	3.5.1.2...	NA	8.21725	0.000175303	0.00987541	0.355704	0.114528	11.5683	7
R:cg2272	cg2272	mutM1	Formamidopyrimidine-DNA glycosylase	3.2.2.23...	NA	7.1831	0.000180084	0.00996027	0.631307	0.248584	10.8989	8
R:cg0316	cg0316	-	Putative secreted protein	-...	NA	-6.03136	0.000194871	0.0104521	-0.85598	0.448795	11.5059	10
R:cg0499	cg0499	-	Hypothetical protein	-...	NA	-8.04991	0.000196559	0.0104521	-0.768268	0.252505	10.6868	7
R:cg2456	cg2456	-	Conserved hypothetical protein, Zn-ribbon protein possibly nucleic acid-binding	-...	NA	7.04911	0.000202546	0.0104521	0.649347	0.260548	12.1762	8
R:cg1708	cg1708	-	Conserved hypothetical protein	-...	NA	-22.1035	0.00020272	0.0104521	-0.887121	0.0802697	11.649	4
R:cg2567	cg2567	-	Hypothetical protein	-...	NA	-9.61377	0.000206425	0.0104657	-1.0792	0.27497	13.5951	6
R:cg2034	cg2034	-	Hypothetical protein	-...	NA	-4.84484	0.000214223	0.0106831	-0.623171	0.514503	13.9153	16
R:cg2424	cg2424	-	Putative conserved membrane protein	-...	NA	21.4304	0.000222323	0.0108814	1.53348	0.143113	10.3774	4
R:cg1562	cg1562	-	Putative membrane protein	-...	NA	7.85383	0.000225354	0.0108814	0.53379	0.17982	10.6831	7
R:cg0871	cg0871	-	Conserved hypothetical protein	-...	NA	6.90375	0.00023055	0.0109583	0.671797	0.275231	11.313	8
R:cg0600	cg0600	rplV	50S ribosomal protein L22	-...	NA	4.77797	0.000244222	0.0114296	0.316346	0.264838	10.1731	16
R:cg0493	cg0493	-	Hypothetical protein	-...	NA	4.75886	0.000253565	0.0115983	0.233977	0.196667	10.9293	16
R:cg1516_cg1943	cg1516_cg1943	-	cg1516|cg1943	-...	NA	-6.77744	0.000258457	0.0115983	-0.52194	0.217821	13.6673	8
R:cg0906_cg1949_cg2060	cg0906_cg1949_cg2060	-	cg2060|cg0906|cg1949	-...	NA	-4.74755	0.000259265	0.0115983	-0.478685	0.403311	14.375	16
R:cg1837	cg1837	-	Putative endonuclease involved in recombination	-...	NA	7.55491	0.000279147	0.012201	1.41773	0.496492	10.273	7
R:cg0657	cg0657	truA	tRNA pseudouridine synthase A	4.2.1.70...	NA	6.68706	0.00028076	0.012201	0.953222	0.403185	8.40175	8
R:cg1744	cg1744	pacL	Putative cation transporting P-type ATPase	3.6.1.-...	NA	7.48543	0.000293685	0.0124985	0.847398	0.299516	10.452	7
R:cg2852	cg2852	-	Aminomethyltransferase	2.1.2.10...	NA	5.19706	0.000295822	0.0124985	1.13947	0.759515	9.60673	12
R:cg3104	cg3104	-	Conserved hypothetical protein	-...	NA	19.2296	0.000307146	0.0127992	0.858986	0.0893398	10.7582	4
R:cg0768	cg0768	-	ABC-type putative iron-siderophore transporter, ATPase subunit	-...	NA	-6.56546	0.000314257	0.0128148	-0.388603	0.167412	13.0528	8
R:cg0315	cg0315	brnE	Secondary branched-chain amino acid efflux transporter, LIV-E family, small subunit	-...	NA	6.54629	0.000319936	0.0128148	0.586226	0.253288	8.27679	8
R:cg2515	cg2515	dnaJ2	Chaperone, contain C-terminal Zn-finger domain	-...	NA	6.53739	0.000322612	0.0128148	0.645601	0.279322	11.2586	8
R:cg0891	cg0891	-	Putative metal-dependent hydrolase	-...	NA	-4.72675	0.000324373	0.0128148	-0.530494	0.434674	11.5156	15
R:cg1397	cg1397	trmU	tRNA (5-methylaminomethyl-2-thiouridylate)-methyltransferase	2.1.1.61...	NA	-5.10051	0.000343773	0.0134032	-0.579713	0.393723	11.614	12
R:cg2449	cg2449	-	Conserved hypothetical protein	-...	NA	-6.43953	0.000353756	0.0134032	-0.88467	0.388572	9.13818	8
R:cg3057	cg3057	-	Putative secreted protein	-...	NA	-6.43728	0.000354509	0.0134032	-0.579704	0.254711	12.4184	8
R:cg2256	cg2256	-	ABC-type putative daunorubicin transporter, ATPase subunit	-...	NA	-6.43022	0.000356889	0.0134032	-0.549264	0.241602	12.1975	8
R:cg0565	cg0565	-	Putative transcriptional regulatory protein	-...	NA	-18.0694	0.000369717	0.0136427	-0.378025	0.0418414	13.5297	4
R:cg0309	cg0309	sigC	RNA polymerase sigma factor, ECF-family	-...	NA	-6.38592	0.000372237	0.0136427	-0.478036	0.21173	12.7124	8
R:cg2026	cg2026	-	Hypothetical protein	-...	NA	4.55654	0.000378251	0.0136641	0.207573	0.18222	11.3858	16
R:cg1457	cg1457	dnaQ2	Putative DNA polymerase III, epsilon subunit	-...	NA	8.44639	0.000381803	0.0136641	0.781169	0.226542	10.1756	6
R:cg3260	cg3260	-	Putative membrane protein	-...	NA	4.54036	0.00039061	0.0138167	0.574098	0.505773	13.7394	16
R:cg0511	cg0511	-	Hypothetical protein	-...	NA	-6.30163	0.000403534	0.0141098	-0.66412	0.298084	12.7568	8
R:cg0640	cg0640	fdxB	2Fe-2S ferredoxin	-...	NA	-5.1726	0.000417531	0.0142206	-0.569727	0.365304	10.6551	11
R:cg0543	cg0543	-	Hypothetical protein	-...	NA	7.00395	0.000422189	0.0142206	0.947676	0.357986	9.76447	7
R:cg2402	cg2402	-	Secreted protein NLP/P60 family	-...	NA	5.75985	0.00042418	0.0142206	0.480131	0.250074	11.669	9
R:cg2711	cg2711	-	Putative secreted protein	-...	NA	-6.24696	0.000425402	0.0142206	-0.417596	0.189074	11.6625	8
R:cg0656_95	cg0656_95	-	95 % stringency control of cg0656 (rplQ - 77,7 % G+C content)	-...	control_reporter_stringency	3.91584	0.000443399	0.0144497	0.539237	0.791064	11.339	33
R:cg0994	cg0994	rpmE	Putative 50S ribosomal protein L31	-...	NA	4.47477	0.000445144	0.0144497	0.244294	0.218374	11.4859	16
R:cg1261	cg1261	-	Lysine decarboxylase family protein	-...	NA	-6.93197	0.000446505	0.0144497	-0.719589	0.274648	8.56432	7
R:cg0049	cg0049	-	Putative membrane protein, Rhomboid-family	-...	NA	16.7403	0.000464116	0.0148615	2.4161	0.288656	11.5002	4
R:cg1375	cg1375	-	Putative thioredoxin	-...	NA	-6.14584	0.000469448	0.0148756	-0.764789	0.35197	11.2959	8
R:cg1012	cg1012	cdaS	Cyclomaltodextrinase	3.2.1.54...	NA	4.62571	0.000474986	0.0148959	0.575797	0.465752	11.8155	14
R:cg2999	cg2999	-	Putative ferredoxin reductase	1.18.1.-...	NA	10.4006	0.000482638	0.0149815	1.51805	0.326373	9.54966	5
R:cg0706	cg0706	-	Conserved putative membrane protein	-...	NA	-6.09492	0.000493549	0.0151654	-0.728598	0.338116	11.9818	8
R:cg2890	cg2890	-	Hypothetical protein, putative amino acid processing enzyme	-...	NA	6.08396	0.000498912	0.0151769	0.390266	0.181434	11.246	8
R:cg3126	cg3126	-	Putative membrane protein	-...	NA	-6.06211	0.000509805	0.0152409	-0.527746	0.246233	10.0591	8
R:cg2717	cg2717	-	Short-chain dehydrogenase	-...	NA	6.05968	0.000511037	0.0152409	0.669284	0.312396	9.4874	8
R:cg1125	cg1125	-	Conserved hypothetical protein	-...	NA	-5.58757	0.000517704	0.0152899	-0.62938	0.337918	12.0535	9
R:cg0070	cg0070	-	FAD monooxygenase, PheA/TfdB-family	-...	NA	-5.99616	0.000544341	0.015922	-0.595321	0.280817	10.9544	8
R:cg2450	cg2450	-	Putative pyridoxine biosynthesis enzyme	-...	NA	-5.97792	0.000554348	0.0160603	-0.54494	0.257836	11.3712	8
R:cg2672	cg2672	crtB	Geranylgeranyl-diphosphate geranylgeranyltransferase	2.5.1.-...	NA	5.95211	0.000568862	0.0163253	0.831345	0.395053	8.68396	8
R:cg1052	cg1052	cmt3	Corynomycolyl transferase	2.3.1.122...	NA	7.7079	0.000586582	0.0165359	1.18206	0.375648	8.44596	6
R:cg0196	cg0196	-	Putative transcriptional regulator, GntR-family	-...	NA	-5.91615	0.000589796	0.0165359	-0.645639	0.308671	12.111	8
R:cg2490	cg2490	-	Guanine-specific ribonuclease, secreted precursor	-...	NA	-4.93041	0.000595582	0.0165359	-0.48618	0.327047	12.1257	11
R:cg3130	cg3130	-	Putative multidrug efflux permease, MFS-type	-...	NA	-5.90254	0.000597943	0.0165359	-0.456928	0.218955	12.2016	8
R:cg3069	cg3069	-	Conserved hypothetical protein	-...	NA	5.86756	0.000619468	0.0168849	0.69717	0.336067	10.9982	8
R:cg2081	cg2081	rnd	Ribonuclease D	3.1.26.3...	NA	5.86407	0.000621665	0.0168849	0.933793	0.450398	10.9424	8
R:positivecontrol	positve control	-	Positve control	-...	control_positive	-3.42585	0.000640987	0.0172556	-0.046114	0.401342	11.5847	889
R:cg0572	cg0572	rplJ	50S ribosomal protein L10	-...	NA	4.2714	0.000669244	0.0178582	0.389579	0.364826	9.6085	16
R:cg0052	cg0052	-	ABC-type putative iron-siderophore transporter, permease subunit	-...	NA	-5.76646	0.000686714	0.0181651	-0.925632	0.454019	10.2814	8
R:cg2962	cg2962	-	Hypothetical protein, uncharacterized enzyme involved in biosynthesis of extracellular polysaccharides	-...	NA	-4.23548	0.000719492	0.0186917	-0.53077	0.501261	11.038	16
R:cg0426	cg0426	tnp17a(ISCg17a)	Transposase, putative pseudogene	-...	NA	-5.71467	0.000724291	0.0186917	-0.576957	0.28556	11.7751	8
R:cg1814	cg1814	carA	Carbamoyl-phosphate synthase, small chain	6.3.5.5...	NA	5.71365	0.000725058	0.0186917	0.343705	0.170144	12.016	8
R:cg1441	cg1441	-	ABC-type putative nitrate transporter, substrate-binding lipoprotein	-...	NA	9.31148	0.000740286	0.018871	0.715429	0.171804	10.2775	5
R:cg1260	cg1260	dapE	Succinyl-diaminopimelate desuccinylase	3.5.1.18...	NA	-5.68547	0.00074649	0.018871	-1.34688	0.670052	11.0181	8
R:cg2570	cg2570	dctP	Putative secondary C4-dicarboxylate transporter substrate-binding protein, tripartite ATP-independent transporter (TRAP-T) family	-...	NA	-5.67705	0.000753034	0.018871	-0.885782	0.441316	9.49461	8
R:cg0582	cg0582	rpsG	30S ribosomal protein S7	-...	NA	4.20871	0.000759427	0.018871	0.583527	0.55459	10.2581	16
R:cg0853	cg0853	-	Conserved hypothetical protein	-...	NA	-5.65893	0.000767321	0.018871	-0.546527	0.273163	11.2281	8
R:cg2249	cg2249	trmD	tRNA (guanine-N1)-methyltransferase	2.1.1.31...	NA	-4.59341	0.000773207	0.018871	-0.492853	0.371683	13.2124	12
R:cg0482	cg0482	gpmA	Phosphoglycerate mutase 1	5.4.2.1...	NA	4.59165	0.000775434	0.018871	1.25109	0.943866	13.1231	12
R:cg1345	cg1345	narK	Putative nitrate/nitrite permease, MFS-type	-...	NA	4.57267	0.000799877	0.0192543	0.345146	0.261471	10.669	12
R:cg0803	cg0803	thtR	Thiosulfate sulfurtransferase	2.8.1.1...	NA	5.61285	0.000805058	0.0192543	0.650119	0.327608	12.2849	8
R:cg0338	cg0338	-	Conserved hypothetical protein	-...	NA	-4.43024	0.000820743	0.0192543	-0.325312	0.264755	12.594	13
R:cg0288	cg0288	-	ABC-type transporter, membrane and ATPase subunit	-...	NA	-5.59215	0.000822686	0.0192543	-0.997908	0.504727	9.9467	8
R:cg2080	cg2080	-	Conserved hypothetical protein	-...	NA	4.55539	0.000822831	0.0192543	0.47344	0.360023	10.3437	12
R:cg0193	cg0193	pepO	Endopeptidase	3.4.24.-...	NA	5.54176	0.000867414	0.020048	0.364167	0.185865	12.692	8
R:cg0966	cg0966	thyA	Probable thymidylate synthase	2.1.1.45...	NA	4.5172	0.000876062	0.020048	0.700172	0.53694	12.7423	12
R:cg2491	cg2491	-	Conserved hypothetical protein	-...	NA	-5.53171	0.000876649	0.020048	-0.551759	0.282121	11.1495	8
R:cg0311	cg0311	-	Putative secreted protein	-...	NA	5.52475	0.000883114	0.020048	0.619742	0.31728	8.25317	8
R:cg2195	cg2195	-	Putative secreted or membrane protein	-...	NA	4.12171	0.00090553	0.0202836	0.217827	0.211394	15.4673	16
R:cg2888	cg2888	cgtR3	Two-component system, transcriptional response regulator	-...	NA	5.4997	0.000906827	0.0202836	0.701	0.360515	11.6761	8
R:cg0946	cg0946	-	Conserved hypothetical protein	-...	NA	5.47333	0.000932558	0.0207069	0.190379	0.0983812	11.0603	8
R:cg3137	cg3137	iunH1	Purine nucleosidase	3.2.2.1...	NA	-6.02849	0.000940844	0.0207395	-0.654159	0.287094	9.46726	7
R:cg3363	cg3363	trpB	Tryptophan synthase beta chain	4.2.1.20...	NA	5.43991	0.000966335	0.0209527	0.657856	0.342046	9.15349	8
R:cg1823	cg1823	-	Hypothetical protein	-...	NA	4.80307	0.000969568	0.0209527	0.193473	0.12738	12.2798	10
R:cg0494	cg0494	-	Conserved hypothetical protein	-...	NA	4.08718	0.000971178	0.0209527	0.369116	0.361243	10.8461	16
R:cg2194	cg2194	mtr	Putative NADPH-dependent mycothiol reductase	1.-...	NA	8.64194	0.000986053	0.0210833	0.892832	0.231017	10.7975	5
R:cg2423	cg2423	lipA	Lipoyl synthetase	2.8.1.-...	NA	4.43956	0.00099574	0.0210833	0.798849	0.623326	10.9971	12
R:cg2526	cg2526	-	Putative secreted or membrane protein	-...	NA	8.60167	0.00100385	0.0210833	1.00073	0.260146	10.9914	5
R:cg2695	cg2695	-	ABC-type transporter, ATPase subunit	-...	NA	4.43399	0.00100496	0.0210833	0.342898	0.267892	9.76721	12
R:cg1314	cg1314	putP	Putative Na+/proline symporter, solute:sodium symporter (SSS) family	-...	NA	-5.39033	0.001019	0.0212316	-0.38447	0.20174	12.1425	8
R:cg1190	cg1190	-	Hypothetical protein	-...	NA	-4.41988	0.00102872	0.0212882	-0.324715	0.254497	11.9667	12
R:cg0209	cg0209	-	Hypothetical protein	-...	NA	-4.40716	0.00105064	0.0213451	-0.251536	0.197712	12.1787	12
R:10Sa_RNA	10Sa_RNA	-	10Sa_RNA	-...	control_spike_calibration	3.44897	0.00105476	0.0213451	0.432269	0.962698	13.0887	59
R:cg0439	cg0439	-	Putative acetyl transferase	2.3.1.-...	NA	-4.04591	0.00105604	0.0213451	-0.289566	0.28628	12.0269	16
R:cg3049	cg3049	fpr1	Ferredoxin--NADP(+) reductase	1.18.1.2...	NA	4.28084	0.00106743	0.0213451	0.867689	0.730814	11.9924	13
R:cg2569	cg2569	dctX	Putative secondary C4-dicarboxylate transporter permease, tripartite ATP-independent transporter (TRAP-T) family	-...	NA	-5.34469	0.00107032	0.0213451	-0.753746	0.398885	9.40987	8
R:cg2692	cg2692	-	Putative thioesterase	-...	NA	-5.34188	0.00107357	0.0213451	-0.572326	0.303036	10.4637	8
R:cg2592	cg2592	-	Hypothetical protein	-...	NA	4.37875	0.00110139	0.021756	0.480907	0.380453	9.78326	12
R:cg0653	cg0653	rpsK	30S ribosomal protein S11	-...	NA	4.1651	0.00110948	0.0217744	0.314438	0.282471	10.5895	14
R:cg2442	cg2442	-	Putative permease, MFS-type	-...	NA	5.30312	0.00111957	0.0218315	0.960369	0.512214	9.57473	8
R:cg1162	cg1162	xseB	Putative exodeoxyribonuclease	3.1.11.6...	NA	12.4086	0.00112782	0.0218524	1.21802	0.196318	7.95586	4
R:cg1295	cg1295	-	Putative hydrolase/acyltransferase, alpha/beta hydrolase superfamily	-...	NA	-12.3417	0.00114598	0.0219136	-0.804101	0.130306	12.8971	4
R:cg0666	cg0666	-	Putative membrane protein	-...	NA	-5.27898	0.00114932	0.0219136	-0.514946	0.275903	12.9385	8
R:cg1424	cg1424	lysE	Putative secondary lysine efflux exporter, L-lysine exporter (LysE) family	-...	NA	5.79889	0.00115259	0.0219136	0.743492	0.339219	9.54385	7
R:cg1760	cg1760	-	Protein involved in Fe-S cluster formation, NifU-family	-...	NA	5.25708	0.00117709	0.0220769	0.585189	0.314845	10.9561	8
R:cg1793	cg1793	-	Conserved hypothetical protein	-...	NA	-8.24637	0.00117945	0.0220769	-0.510612	0.138456	11.2775	5
R:cg2607	cg2607	-	Putative membrane protein	-...	NA	-12.1925	0.00118789	0.0220769	-0.317078	0.052012	11.3237	4
R:cg2091	cg2091	ppgK	Polyphosphate glucokinase	2.7.1.2...	NA	4.33219	0.00119021	0.0220769	0.909874	0.727553	12.4597	12
R:cg0838	cg0838	-	Putative helicase	-...	NA	-4.32512	0.00120432	0.0220988	-0.644889	0.516508	12.8926	12
R:cg1236	cg1236	tpx	Thiol peroxidase	1.11.1.-...	NA	4.32433	0.00120592	0.0220988	1.05603	0.845953	13.9207	12
R:cg3186	cg3186	cmt2	Trehalose corynomycolyl transferase	2.3.1.122...	NA	4.20347	0.00122433	0.0223019	0.533715	0.457797	11.6138	13
R:cg0856	cg0856	manA	Mannose-6-phosphate isomerase	5.3.1.8...	NA	5.21544	0.00123195	0.0223071	0.181091	0.0982091	11.4386	8
R:cg0628	cg0628	rpsH	30S ribosomal protein S8	-...	NA	3.96519	0.00124441	0.0223995	0.316764	0.319544	12.1352	16
R:cg3288	cg3288	-	Hypothetical protein	-...	NA	5.19947	0.00125374	0.0224345	0.684641	0.372433	10.1231	8
R:cg2116	cg2116	-	Putative phosphofructokinase	-...	NA	5.18043	0.00128028	0.0227756	0.555544	0.303318	10.7579	8
R:cg2611	cg2611	hscA	Chaperone, HSP70-family, DnaK-like	-...	NA	5.67342	0.00129106	0.0228338	0.556213	0.259385	11.1796	7
R:cg3230	cg3230	-	Putative transcriptional regulator, HTH_3-family	-...	NA	-5.14404	0.00133277	0.0233088	-0.43059	0.236758	10.8076	8
R:cg1927	cg1927	-	Putative molecular chaperon	-...	NA	-5.14372	0.00133324	0.0233088	-0.542071	0.298074	12.2192	8
R:cg1595	cg1595	uspA2	Universal stress protein UspA	-...	NA	7.96434	0.00134658	0.0234073	1.10321	0.309738	11.1337	5
R:cg2065	cg2065	-	Hypothetical protein, putative superfamily II DNA/RNA helicase	-...	NA	5.10768	0.0013876	0.0238407	0.54583	0.302258	9.53649	8
R:cg0236	cg0236	-	Putative membrane protein	-...	NA	5.10407	0.00139319	0.0238407	0.546747	0.30298	9.4167	8
R:cg1686	cg1686	-	Putative transcriptional regulatory protein	-...	NA	-5.09877	0.00140142	0.0238407	-0.790497	0.43851	11.4696	8
R:cg0754	cg0754	metX	Homoserine O-acetyltransferase	2.3.1.31...	NA	5.0907	0.00141406	0.0238407	0.87052	0.483667	10.9231	8
R:cg1517_cg1942	cg1517_cg1942	-	cg1517|cg1942	-...	NA	-4.03132	0.00142556	0.0238407	-0.562002	0.521621	11.5099	14
R:cg2045	cg2045	-	Hypothetical protein	-...	NA	-4.22107	0.0014338	0.0238407	-0.58241	0.477967	10.3706	12
R:cg3431	cg3431	rnpA	Ribonuclease P	-...	NA	7.83361	0.00143396	0.0238407	1.56487	0.446686	7.96892	5
R:cg0840	cg0840	-	Conserved hypothetical protein	-...	NA	-4.75597	0.0014342	0.0238407	-0.374193	0.236035	12.19	9
R:cg0764	cg0764	-	Putative transcriptional regulator, GntR-family	-...	NA	5.55043	0.00144552	0.0238982	0.396632	0.189065	8.8173	7
R:cg3361	cg3361	trpD	Anthranilate phosphoribosyltransferase	2.4.2.18...	NA	5.53125	0.00147146	0.0241956	0.695123	0.332497	8.44844	7
R:cg2213	cg2213	-	ABC-type putative multidrug transporter, ATPase subunit	-...	NA	5.51908	0.0014882	0.0243109	0.74361	0.356474	10.6482	7
R:cg1085	cg1085	-	Hypothetical protein	-...	NA	-6.28873	0.00149446	0.0243109	-0.558404	0.217501	9.64791	6
R:cg0405	cg0405	-	ABC-type putative iron(III) dicitrate transporter, substrate-binding lipoprotein	-...	NA	-5.03157	0.0015107	0.0244444	-0.422292	0.237386	8.6814	8
R:cg1514	cg1514	-	Putative secreted protein	-...	NA	4.17411	0.0015519	0.0246914	0.861631	0.715068	15.939	12
R:cg0627	cg0627	-	Putative acetyltransferase, GNAT-family	-...	NA	-4.17399	0.00155223	0.0246914	-0.501983	0.416609	10.6538	12
R:cg2162	cg2162	thyX	Thymidylate synthase	2.1.1.148...	NA	5.00504	0.00155643	0.0246914	0.506696	0.286342	10.7999	8
R:cg1340	cg1340	-	Conserved hypothetical protein	-...	NA	-4.06827	0.00155843	0.0246914	-0.359006	0.318173	12.0528	13
R:cg0449	cg0449	-	Hypothetical protein	-...	NA	-4.05383	0.00159931	0.0252077	-1.14197	1.01569	11.5499	13
R:cg1369	cg1369	atpC	ATP synthase F1, epsilon chain	3.6.1.14...	NA	5.42768	0.00162103	0.0253383	1.12162	0.546742	7.46245	7
R:cg1957	cg1957	-	Hypothetical protein	-...	NA	-5.42557	0.00162425	0.0253383	-0.628042	0.306261	11.4458	7
R:cg0726	cg0726	-	Putative secreted lipoprotein	-...	NA	-3.82864	0.00164411	0.0255172	-1.2072	1.26123	12.9396	16
R:cg0082	cg0082	-	Chloride ion channel, ClC-family	-...	NA	-4.95066	0.00165502	0.0255562	-0.234331	0.133879	12.5066	8
R:cg2257	cg2257	srp	Putative signal recognition particle GTPase	-...	NA	4.9431	0.00166925	0.0256458	0.337376	0.193046	11.6277	8
R:cg1555	cg1555	-	DNA/RNA helicase, superfamily I	-...	NA	10.804	0.00169624	0.0258493	1.07018	0.198109	10.6227	4
R:cg3045	cg3045	-	ABC-type putative glutamine transporter, substrate-binding lipoprotein	-...	NA	-4.92459	0.00170472	0.0258493	-0.493904	0.283673	12.2433	8
R:cg1090	cg1090	ggtB	Putative gamma-glutamyltranspeptidase	2.3.2.2...	NA	10.7786	0.00170799	0.0258493	1.13484	0.210573	10.4942	4
R:cg2462	cg2462	-	Putative transcriptional regulator, TetR-family	-...	NA	-4.11239	0.00172279	0.0259443	-0.651746	0.549004	10.9337	12
R:cg3178	cg3178	pks	Putative polyketide synthase, PksM-like	-...	NA	10.6211	0.00178352	0.0266685	0.429933	0.0809584	10.7305	4
R:cg1791	cg1791	gap	Glyceraldehyde-3-phosphate dehydrogenase	1.2.1.12...	NA	-4.8774	0.00179897	0.0266685	-0.393889	0.228418	14.7221	8
R:cg0790	cg0790	lpdA	Dihydrolipoamide dehydrogenase	1.8.1.4...	NA	5.31615	0.00180179	0.0266685	0.466549	0.232193	11.6861	7
R:cg2941	cg2941	-	Putative threonine efflux transporter, resistance to homoserine/threonine (RhtB) family	-...	NA	-5.31374	0.00180595	0.0266685	-0.571994	0.284801	9.83865	7
R:cg0576	cg0576	rpoB	DNA-directed RNA polymerase, beta chain	2.7.7.6...	NA	4.85022	0.00185585	0.0271321	0.539151	0.314408	12.3575	8
R:cg1917	cg1917	-	Hypothetical protein	-...	NA	-4.84588	0.00186511	0.0271321	-0.5812	0.339232	11.6495	8
R:cg1000	cg1000	-	Conserved hypothetical protein	-...	NA	-3.88661	0.00187302	0.0271321	-0.231113	0.222494	10.7636	14
R:cg0905_cg2061	cg0905_cg2061	-	cg0905|cg2061	-...	NA	-3.76489	0.00187302	0.0271321	-1.05254	1.11827	12.72	16
R:cg2230	cg2230	rnhB	Ribonuclease HII	3.1.26.4...	NA	4.82755	0.00190483	0.027462	0.429565	0.251679	12.0064	8
R:cg0378	cg0378	-	Putative phage-associated protein	-...	NA	-3.75209	0.00192273	0.027519	-0.506755	0.540238	11.1822	16
R:cg1640	cg1640	-	Putative membrane protein, containing a CBS domain	-...	NA	5.94283	0.00192687	0.027519	1.08766	0.448309	10.3728	6
R:cg2046	cg2046	-	Hypothetical protein	-...	NA	-4.03546	0.00196362	0.0278497	-0.561561	0.482053	11.0912	12
R:ISCg3	ISCg3	-	ISCg3 (cg1757|cg1094)	-...	NA	-4.03405	0.00196834	0.0278497	-0.627466	0.538815	10.5112	12
R:cg0150	cg0150	-	Conserved putative transcriptional regulatory protein	-...	NA	-4.77689	0.00201953	0.0284417	-0.349405	0.206885	12.1264	8
R:cg0911	cg0911	-	Putative inositol monophosphatase	-...	NA	-10.1454	0.00204024	0.028601	-0.692905	0.136595	13.1835	4
R:cg1343	cg1343	narH	Respiratory nitrate reductase 2, beta chain	1.7.99.4...	NA	4.75963	0.00206034	0.0287503	0.40389	0.240013	12.4107	8
R:cg1789	cg1789	tpi	Triosephosphate isomerase	5.3.1.1...	NA	4.0007	0.00208372	0.0288535	0.496283	0.429719	11.8465	12
R:cg1087	cg1087	-	Putative membrane protein	-...	NA	-4.74627	0.00209256	0.0288535	-0.522313	0.31126	11.9161	8
R:cg2483	cg2483	-	Hypothetical protein	-...	NA	-4.7368	0.00211574	0.0288535	-0.675405	0.403296	11.7558	8
R:cg1333	cg1333	argS	Arginyl-tRNA synthetase	6.1.1.19...	NA	4.73334	0.00212428	0.0288535	0.799479	0.477732	11.7401	8
R:cg1860	cg1860	-	Putative membrane protein	-...	NA	-4.73298	0.00212516	0.0288535	-0.402056	0.240268	10.7234	8
R:cg2274	cg2274	-	Putative metal-binding, possibly nucleic acid-binding protein	-...	NA	-9.97712	0.00214273	0.0288535	-0.207085	0.041512	12.2672	4
R:cg1602	cg1602	recN	DNA repair protein RecN	-...	NA	4.72327	0.00214935	0.0288535	0.877759	0.525627	8.39789	8
R:cg1035	cg1035	-	DNase, TatD-related	-...	NA	-4.7219	0.00215278	0.0288535	-0.370684	0.22204	11.6515	8
R:cg0601	cg0601	rpsC	30S ribosomal protein S3	-...	NA	3.98155	0.00215311	0.0288535	0.746198	0.649222	12.2242	12
R:cg1127	cg1127	-	Putative mycothiol S-conjugate amidase	-...	NA	3.80529	0.00218526	0.0290646	0.437734	0.430414	12.7536	14
R:cg0826	cg0826	-	Putative membrane protein	-...	NA	-3.87841	0.0021942	0.0290646	-0.458627	0.426362	13.3008	13
R:cg2340	cg2340	-	ABC-type putative amino acid transporter, substrate-binding lipoprotein	-...	NA	-4.2328	0.00219752	0.0290646	-1.07798	0.805346	10.7248	10
R:cg1486	cg1486	-	Putative transcriptional regulator, IclR-family	-...	NA	4.69561	0.00221989	0.0292333	0.928068	0.559027	10.7891	8
R:cg3290	cg3290	-	Putative oxidoreductase	-...	NA	4.67487	0.00227447	0.029823	0.170731	0.103297	11.9792	8
R:cg2556	cg2556	-	Putative integral membrane protein	-...	NA	-9.7565	0.00228772	0.029868	-0.790833	0.162114	12.1402	4
R:cg3206	cg3206	-	Putative phosphoglycerate mutase	-...	NA	5.68759	0.00234206	0.0303874	0.900015	0.387612	11.3362	6
R:cg2432	cg2432	-	Conserved hypothetical protein, MUTT/NUDIX-family	-...	NA	-9.66809	0.00234947	0.0303874	-1.13407	0.234601	13.6139	4
R:cg1076	cg1076	glmU	Putative UDP-N-acetylglucosamine diphosphorylase	2.7.7.23...	NA	4.64091	0.00236705	0.0303874	0.610555	0.372106	10.6831	8
R:cg2146	cg2146	-	Hypothetical protein	-...	NA	-4.63907	0.00237219	0.0303874	-0.588631	0.358887	9.87401	8
R:cg0039	cg0039	-	Putative transcriptional regulator	-...	NA	-3.64568	0.00239094	0.0303874	-0.458695	0.503275	10.9424	16
R:cg2902	cg2902	-	Conserved hypothetical protein, hydrolases of the HAD superfamily	-...	NA	3.91987	0.00239338	0.0303874	0.281822	0.249055	12.1408	12
R:cg2133	cg2133	-	Acetyltransferase, GNAT-family	-...	NA	4.63009	0.00239743	0.0303874	0.193667	0.118307	10.6665	8
R:cg3084	cg3084	-	Putative flavoprotein involved in K+ transport	-...	NA	-4.62266	0.00241854	0.0305278	-0.764573	0.467813	10.3222	8
R:cg0794	cg0794	-	Putative GTPase, G3E-family	-...	NA	-9.53251	0.00244853	0.0306289	-0.691215	0.145023	13.03	4
R:cg2197	cg2197	-	Putative membrane protein	-...	NA	9.52314	0.00245558	0.0306289	0.414957	0.087147	10.6134	4
R:cg2958_90	cg2958_90	-	90 % stringency control of cg2958 (butA - 75,3 % G+C content)	-...	control_reporter_stringency	-3.15718	0.00246028	0.0306289	-0.221547	0.556978	12.3194	63
R:cg1120	cg1120	ripA	Putative transcriptional regulator, AraC-family	-...	NA	5.62082	0.0024675	0.0306289	0.743396	0.323964	10.3466	6
R:cg2565	cg2565	-	Hypothetical protein	-...	NA	5.61598	0.0024769	0.0306289	0.54825	0.239127	8.83584	6
R:cg2117	cg2117	ptsI	Phosphotransferase system (PTS), Enzyme I	2.7.3.9...	NA	4.59176	0.00250855	0.0307375	0.630752	0.38853	9.21454	8
R:cg0656_85	cg0656_85	-	85 % stringency control of cg0656 (rplQ - 77,7 % G+C content)	-...	control_reporter_stringency	3.88804	0.00252811	0.0307375	1.62947	1.4518	9.74956	12
R:cg0767	cg0767	-	Siderophore-interacting protein	-...	NA	-4.58468	0.00252969	0.0307375	-0.356078	0.219675	11.5774	8
R:cg2940	cg2940	-	ABC-type putative dipeptide/oligopeptide transporter, ATPase subunit	-...	NA	4.58271	0.00253558	0.0307375	0.389923	0.240659	8.66182	8
R:cg3154	cg3154	udgA2	UDP-glucose 6-dehydrogenase	1.1.1.22...	NA	5.57928	0.0025495	0.0307375	0.946262	0.41544	9.06165	6
R:cg0611	cg0611	-	Putative secreted protein	-...	NA	-4.57651	0.00255433	0.0307375	-1.18861	0.734599	11.1905	8
R:cg0673	cg0673	rplM	50S ribosomal protein L13	-...	NA	3.72282	0.00255641	0.0307375	0.532339	0.535032	10.0387	14
R:cg2953	cg2953	-	Putative 4-hydroxybenzaldehyde dehydrogenase	1.2.1.64...	NA	4.94765	0.00258402	0.0309472	0.628912	0.33631	10.88	7
R:cg3141	cg3141	-	Hypothetical protein	-...	NA	5.54635	0.00261681	0.0310208	0.503309	0.222281	8.89692	6
R:cg1977	cg1977	-	Putative secreted protein	-...	NA	4.55555	0.00261874	0.0310208	0.499027	0.309833	10.4947	8
R:cg1651	cg1651	pctB	ABC-type phosphate/phosphonate transporter, ATPase subunit (TC 3.A.1.9.1)	-...	NA	6.67326	0.00262076	0.0310208	0.346755	0.11619	9.8349	5
R:cg3031	cg3031	-	Conserved hypothetical protein	-...	NA	-9.291	0.00263914	0.0311173	-0.449698	0.0968029	12.0008	4
R:cg0216	cg0216	-	Putative membrane protein	-...	NA	-4.28359	0.00267446	0.0313356	-0.34522	0.241774	11.0845	9
R:cg0421	cg0421	wzx	Putative PST O-antigen protein, multidrug/oligosaccharidyl-lipid/polysaccharide (MOP) translocase	-...	NA	-3.96116	0.00268142	0.0313356	-0.743744	0.622727	11.3036	11
R:cg2649	cg2649	-	Beta-lactamase precursor	-...	NA	-4.53347	0.00268856	0.0313356	-0.396139	0.247151	8.30674	8
R:cg3357	cg3357	trpP	Permease, tryptophan-specific	-...	NA	-5.5065	0.00270105	0.0313611	-1.21678	0.541269	12.8843	6
R:cg3235	cg3235	-	Hypothetical protein	-...	NA	4.89197	0.00273296	0.0316109	0.657141	0.355405	8.66213	7
R:cg1761	cg1761	nifS2	Cysteine desulfhydrase, AT class IV/selenocysteine lyase	4.4.1.-...	NA	4.51343	0.00275368	0.0316868	0.425282	0.266511	11.5271	8
R:cg2473	cg2473	acpM	Acyl carrier protein	-...	NA	-5.46887	0.00278353	0.0316868	-1.47505	0.660673	11.4964	6
R:cg1703	cg1703	-	Putative FAD-dependent pyridine nucleotide-disulphide oxidoreductase	-...	NA	4.87227	0.00278795	0.0316868	0.748722	0.406573	7.44924	7
R:cg0901	cg0901	-	Putative secreted protein	-...	NA	-9.10748	0.00279731	0.0316868	-0.938246	0.206039	12.1258	4
R:cg0922	cg0922	-	ABC-type putative iron-siderophore transporter, substrate-binding lipoprotein	-...	NA	-4.49998	0.00279838	0.0316868	-0.609083	0.382834	8.98403	8
R:cg0524	cg0524	ccsB	Cytochrome c biogenesis membrane protein, CcsA-family	-...	NA	-4.4989	0.00280202	0.0316868	-0.796353	0.500661	11.6314	8
R:cg0951	cg0951	accDA	Acetyl-CoA carboxylase carboxyl transferase	6.4.1.2...	NA	4.8596	0.00282399	0.0318169	0.377364	0.205451	11.6177	7
R:cg0395	cg0395	-	Hypothetical protein	-...	NA	-3.92238	0.00285533	0.0320513	-0.478657	0.404736	12.3986	11
R:cg2341	cg2341	-	Putative Co/Zn/Cd cation transporter	-...	NA	-3.81525	0.00286662	0.0320598	-0.482633	0.438213	11.9693	12
R:cg2263	cg2263	-	Hypothetical protein	-...	NA	-4.46908	0.00290414	0.0323574	-0.604341	0.38248	11.6553	8
R:cg2431	cg2431	-	Conserved hypothetical protein, contains double-stranded beta-helix domain	-...	NA	-3.54912	0.0029145	0.0323574	-0.316132	0.356294	11.0676	16
R:cg3380	cg3380	-	Putative oxidoreductase protein	-...	NA	4.45439	0.00295595	0.0325207	0.446123	0.283277	10.1955	8
R:cg0963	cg0963	-	Hypothetical protein	-...	NA	-3.54169	0.00295925	0.0325207	-0.36343	0.410459	11.1239	16
R:cg3170	cg3170	-	Putative membrane protein	-...	NA	8.92425	0.00296801	0.0325207	1.27988	0.286831	10.5689	4
R:cg0652	cg0652	rpsM	30S ribosomal protein S13	-...	NA	4.80943	0.00297198	0.0325207	0.701142	0.385711	11.9644	7
R:cg2298	cg2298	impA	Putative inositol-phosphate phosphatase	3.1.3.-...	NA	4.44496	0.00298976	0.032526	0.922291	0.586874	10.4471	8
R:cg3405	cg3405	-	NADPH:quinone reductase Zn-dependent oxidoreductase	-...	NA	4.44383	0.00299385	0.032526	0.479167	0.304982	11.5558	8
R:cg1740	cg1740	-	Putative nucleoside-diphosphate-sugar epimerase	-...	NA	3.77831	0.00305603	0.0330835	0.398637	0.365486	12.4255	12
R:cg1582	cg1582	argB	Acetylglutamate kinase	2.7.2.8...	NA	4.42337	0.00306874	0.0331032	0.702197	0.449004	10.6638	8
R:cg1598	cg1598	-	Putative sugar phosphatase, HAD-superfamily	-...	NA	8.72045	0.00317444	0.0341179	1.35588	0.310966	8.18294	4
R:cg1210	cg1210	-	Putative membrane protein	-...	NA	-4.38462	0.00321636	0.0341179	-0.619348	0.399529	10.9322	8
R:cg2421	cg2421	sucB	Dihydrolipoyllysine-residue succinyltransferase	2.3.1.61...	NA	3.97752	0.00321783	0.0341179	0.464864	0.369584	10.7769	10
R:cg0422	cg0422	murA	UDP-N-acetylglucosamine 1-carboxyvinyltransferase	2.5.1.7...	NA	-3.50021	0.00322214	0.0341179	-0.320344	0.366086	11.3698	16
R:cg1464	cg1464	-	Putative transcriptional regulator, HTH_3-family	-...	NA	-4.38225	0.00322564	0.0341179	-0.672678	0.434166	10.6023	8
R:cg2499	cg2499	glyS	Glycine--tRNA ligase	6.1.1.14...	NA	-6.30759	0.0032301	0.0341179	-0.62882	0.222919	12.2454	5
R:cg2010	cg2010	-	Permease, MFS-type	-...	NA	-4.72107	0.00325441	0.0341992	-0.64621	0.362145	10.3477	7
R:cg2306	cg2306	-	Conserved hypothetical protein	-...	NA	-3.74104	0.00326028	0.0341992	-0.35739	0.330933	12.689	12
R:cg1625	cg1625	-	Hypothetical protein	-...	NA	-4.36456	0.00329582	0.0344532	-0.493483	0.319799	10.4678	8
R:cg0235	cg0235	emb	Membrane-associated arabinosyltransferase	-...	NA	-3.94989	0.00335525	0.0348756	-0.247609	0.198236	12.9177	10
R:cg1947	cg1947	-	Hypothetical protein	-...	NA	4.68532	0.00337721	0.0348756	0.74506	0.420728	8.89821	7
R:cg0075	cg0075	-	Conserved hypothetical protein	-...	NA	-4.34371	0.00338071	0.0348756	-0.2578	0.167867	11.8767	8
R:cg0961	cg0961	-	Putative hydrolase, alpha/beta-fold	-...	NA	-4.34338	0.00338209	0.0348756	-0.457919	0.298199	8.87277	8
R:cg0446	cg0446	sdhA	Succinate dehydrogenase, subunit A	1.3.99.1...	NA	-4.33458	0.00341865	0.0351085	-0.245097	0.159933	12.4419	8
R:cg0789	cg0789	amiA	Putative N-acyl-L-amino acid amidohydrolase	-...	NA	6.2045	0.00343258	0.0351085	0.584706	0.210725	10.1419	5
R:cg0382	cg0382	-	Conserved hypothetical protein	-...	NA	-4.32966	0.00343929	0.0351085	-0.255515	0.16692	12.0096	8
R:cg2386	cg2386	-	Conserved hypothetical protein	-...	NA	-4.66319	0.00345583	0.0351593	-0.493334	0.279902	11.2188	7
R:cg0280	cg0280	-	Conserved hypothetical protein	-...	NA	-4.31532	0.00350022	0.0354922	-0.66769	0.43763	10.7304	8
R:cg0785	cg0785	-	Hypothetical protein	-...	NA	-3.45085	0.00356564	0.0360355	-0.581943	0.674551	12.4059	16
R:cg3340	cg3340	dadA	D-Amino-acid dehydrogenase	1.4.99.1...	NA	4.29515	0.00358793	0.0360535	0.386163	0.254295	9.787	8
R:cg1894	cg1894	-	Hypothetical protein	-...	NA	4.62429	0.00359913	0.0360535	1.17907	0.674596	11.0752	7
R:cg3349	cg3349	nagL	Maleylpyruvate isomerase, GSH-independent	5.2.1.4...	NA	16.6147	0.00360298	0.0360535	1.24959	0.130267	9.74214	3
R:cg0955	cg0955	-	Putative secreted protein	-...	NA	-3.775	0.00363165	0.0362212	-0.352149	0.30939	12.4479	11
R:cg1695	cg1695	-	Conserved hypothetical protein, probably HTH-type transcriptional regulator	-...	NA	-8.27793	0.00369273	0.0365167	-0.374778	0.0905488	12.8351	4
R:cg0958	cg0958	-	Putative secreted protein	-...	NA	-8.27309	0.003699	0.0365167	-0.727981	0.175988	12.3295	4
R:cg1545	cg1545	-	Putative multidrug efflux permease, MFS-type	-...	NA	4.26497	0.00372367	0.0365167	0.521416	0.34579	10.7177	8
R:cg2273	cg2273	rnc	Ribonuclease III	3.1.26.3...	NA	3.66458	0.00372472	0.0365167	0.416632	0.39384	10.0309	12
R:cg2113	cg2113	-	Hypothetical protein	-...	NA	-4.26035	0.00374497	0.0365167	-0.739917	0.491228	9.55733	8
R:cg2658	cg2658	rpi	Ribose-5-phosphate isomerase	5.3.1.6...	NA	3.66006	0.00375417	0.0365167	0.327982	0.310422	10.9937	12
R:cg1577	cg1577	-	Putative secreted hydrolase	3.1.1.-...	NA	-8.22719	0.00375913	0.0365167	-0.690414	0.167837	12.2326	4
R:cg2058	cg2058	-	Hypothetical protein	-...	NA	-4.25692	0.00376088	0.0365167	-0.522716	0.347309	12.1991	8
R:cg1332	cg1332	-	Putative secreted hydrolase	-...	NA	4.2551	0.00376931	0.0365167	0.305424	0.20302	12.5589	8
R:cg0749	cg0749	spoU	Putative tRNA/rRNA methyltransferase	2.1.1.-...	NA	-4.2437	0.00382276	0.036917	-0.575668	0.383682	9.54512	8
R:cg2261	cg2261	amtB	Putative secondary ammonium transporter, Amt-family	-...	NA	-5.07875	0.00383849	0.0369516	-1.55508	0.750018	10.7511	6
R:cg1745	cg1745	-	Conserved hypothetical protein	-...	NA	4.22898	0.00389307	0.0373587	0.341652	0.228504	8.58864	8
R:cg2588	cg2588	proB	Glutamate 5-kinase	2.7.2.11...	NA	3.63308	0.00393541	0.0375403	0.656821	0.626272	12.1915	12
R:cg0199	cg0199	iolA	Methylmalonate-semialdehyde dehydrogenase	1.2.1.27...	NA	4.21834	0.00394472	0.0375403	0.548049	0.367471	8.45719	8
R:cg2905	cg2905	thrE	Threonine exporter	-...	NA	4.53622	0.00394901	0.0375403	0.642881	0.37496	9.01688	7
R:cg0310	cg0310	katA	Catalase	1.11.1.6...	NA	3.72032	0.00397319	0.0376525	0.254618	0.226989	11.614	11
R:cg0356	cg0356	-	Putative membrane-associated serine protease, membrane protein	-...	NA	4.20903	0.00399053	0.0376994	0.444826	0.298918	11.7433	8
R:cg1095	cg1095	-	Hypothetical protein	-...	NA	-3.39127	0.00402929	0.0379034	-0.210021	0.247719	12.043	16
R:cg2822	cg2822	-	Sugar phosphate isomerase/epimerase	-...	NA	-3.61839	0.00403783	0.0379034	-0.444708	0.425746	11.3358	12
R:cg0759	cg0759	prpD2	2-Methylcitrate dehydratase, involved in propionate catabolism	4.2.1.79...	NA	-4.19722	0.00404951	0.0379034	-1.07519	0.724551	9.99566	8
R:cg0940	cg0940	-	Glutamine cyclotransferase	2.3.2.5...	NA	-3.42562	0.00409864	0.0382456	-0.502363	0.567969	11.2324	15
R:cg3138	cg3138	-	Putative membrane protease subunit, stomatin/prohibitin homolog	-...	NA	-4.18329	0.00412034	0.0383305	-0.904212	0.61136	12.0153	8
R:cg2339	cg2339	-	Putative secondary chloramphenicol transporter, drug/metabolite transporter (DMT) superfamily	-...	NA	-3.60097	0.00416284	0.0385913	-1.01063	0.972221	11.227	12
R:cg2218	cg2218	pyrH	Uridylate kinase	2.7.4.-...	NA	-7.93509	0.00417374	0.0385913	-0.441889	0.111376	11.847	4
R:cg3237	cg3237	sod	Superoxide dismutase	1.15.1.1...	NA	3.36986	0.00421029	0.0386859	0.571457	0.678316	13.7747	16
R:cg0478_cg0479	cg0478_cg0479	-	cg0478|cg0479	-...	NA	-4.16414	0.00421989	0.0386859	-0.584497	0.397011	12.3907	8
R:cg2056	cg2056	-	Putative membrane protein	-...	NA	-7.90351	0.00422213	0.0386859	-0.548314	0.138752	12.1369	4
R:cg0844	cg0844	-	Type II restriction enzyme, methylase subunit	-...	NA	-4.16068	0.00423815	0.0387161	-0.309961	0.210711	12.0314	8
R:cg0270	cg0270	-	Hypothetical protein	-...	NA	-4.15153	0.00428688	0.039044	-0.457172	0.31147	11.5781	8
R:cg2828_cg3260	cg2828_cg3260	-	cg3260|cg2828	-...	NA	3.35654	0.00432694	0.0392726	0.535128	0.637715	13.8555	16
R:cg0671	cg0671	-	Conserved hypothetical protein	-...	NA	4.14209	0.00433781	0.0392726	0.334917	0.228698	9.99401	8
R:cg0976	cg0976	pcrA	Putative ATP-dependent DNA helicase	3.6.1.-...	NA	4.44311	0.00436127	0.0393478	0.47318	0.281766	11.4699	7
R:cg2363	cg2363	-	Conserved hypothetical protein	-...	NA	4.13582	0.00437198	0.0393478	0.301472	0.206172	10.622	8
R:cg3070	cg3070	-	Putative RNA methyltransferase, SpoU tRNA/rRNA methylase-family	-...	NA	4.12775	0.00441641	0.0394736	0.821811	0.563123	9.3742	8
R:cg3420	cg3420	sigM	RNA polymerase sigma factor, ECF-family	-...	NA	-7.77819	0.00442158	0.0394736	-0.8163	0.209895	11.8714	4
R:cg3416	cg3416	-	Putative membrane protein	-...	NA	4.42962	0.00442489	0.0394736	0.658182	0.393123	9.8801	7
R:cg2844	cg2844	pstA	ABC-type putative phosphate transporter, permease subunit (TC 3.A.1.7.1)	-...	NA	4.42	0.00447093	0.0397677	0.630165	0.377208	8.4546	7
R:cg0839	cg0839	-	Hypothetical protein	-...	NA	-3.48492	0.0045053	0.0399566	-0.857968	0.887666	11.6249	13
R:cg2399	cg2399	glk	Glucokinase	2.7.1.2...	NA	4.10836	0.00452524	0.0400126	0.453423	0.312162	10.6923	8
R:cg2414	cg2414	cobT	Nicotinate-nucleotide--dimethylbenzimidazole phosphoribosyltransferase	2.4.2.21...	NA	4.10613	0.00453792	0.0400126	0.446121	0.307301	12.2334	8
R:cg1475	cg1475	-	Conserved hypothetical protein	-...	NA	4.10358	0.00455251	0.0400252	0.404085	0.278519	9.54597	8
R:cg0486	cg0486	-	ABC-type transporter, ATPase and permease subunit	-...	NA	-3.54469	0.00459467	0.0402795	-1.34664	1.31602	12.3011	12
R:cg3061	cg3061	cgtR6	Two-component system, transcriptional response regulator	-...	NA	-3.36445	0.00462895	0.0404634	-0.34803	0.400634	11.8472	15
R:cg1579	cg1579	-	Putative secreted protein	-...	NA	-4.07524	0.0047179	0.0409382	-0.682429	0.473641	9.99102	8
R:cg3124	cg3124	-	Conserved hypothetical protein	-...	NA	-3.52516	0.00475513	0.0409382	-2.56024	2.51589	11.6927	12
R:cg1585	cg1585	argR	Transcriptional repressor of arginine biosynthesis, ArgR-family	-...	NA	4.06652	0.00477016	0.0409382	1.07151	0.74528	9.12059	8
R:cg0719	cg0719	crtYe	C50 carotenoid epsilon cyclase	-...	NA	-3.34924	0.0047712	0.0409382	-0.540645	0.625189	11.8005	15
R:cg1267	cg1267	-	Beta-fructosidase (levanase/invertase)	-...	NA	3.30884	0.00477167	0.0409382	0.205369	0.248267	11.6797	16
R:cg2228	cg2228	-	Putative endonuclease	-...	NA	-4.06561	0.00477564	0.0409382	-0.718815	0.500077	11.8159	8
R:cg0621	cg0621	-	Putative integral membrane protein	-...	NA	-7.56739	0.00478611	0.0409382	-0.40203	0.106253	13.3682	4
R:cg0103	cg0103	crnT	Putative drug efflux permease, MFS-type	-...	NA	-4.06095	0.00480384	0.0409382	-0.512112	0.356683	8.80739	8
R:cg1961	cg1961	-	Hypothetical protein	-...	NA	-4.06017	0.00480857	0.0409382	-0.391875	0.272991	11.5258	8
R:cg3105	cg3105	-	Hypothetical protein	-...	NA	14.3549	0.00481784	0.0409382	1.16388	0.140432	10.4522	3
R:cg1189	cg1189	-	Hypothetical protein	-...	NA	4.05538	0.00483777	0.040993	1.12171	0.782337	7.34788	8
R:cg0175	cg0175	-	Putative secreted protein	-...	NA	-4.04916	0.00487599	0.0412021	-0.509791	0.3561	11.8963	8
R:cg0845	cg0845	-	DNA/RNA helicase, superfamily II	-...	NA	-4.03958	0.00493552	0.0413634	-0.310068	0.217103	12.3257	8
R:cg1044	cg1044	-	Conserved hypothetical protein	-...	NA	-3.50171	0.00495532	0.0413634	-0.328513	0.324984	13.5817	12
R:cg2887	cg2887	cgtS3	Two-component system, sensory histidine kinase	-...	NA	4.32393	0.00496141	0.0413634	0.829025	0.507269	10.7897	7
R:cg0681	cg0681	alr	Alanine racemase	5.1.1.1...	NA	-4.0354	0.00496174	0.0413634	-0.53798	0.377072	11.9826	8
R:cg0807	cg0807	-	Conserved hypothetical protein	-...	NA	3.2877	0.004983	0.0413634	0.371056	0.451447	11.7801	16
R:ISCg13	ISCg13	-	ISCg13 (cg2808|cg1782)	-...	NA	-4.03102	0.00498936	0.0413634	-0.540504	0.379253	12.3415	8
R:cg0602	cg0602	rplP	50S ribosomal protein L16	-...	NA	3.28515	0.00500907	0.0413634	0.583041	0.70991	10.594	16
R:cg0205	cg0205	iolH	Myo-inositol catabolism protein	-...	NA	-4.02662	0.00501726	0.0413634	-0.512483	0.359984	12.233	8
R:cg2838	cg2838	-	Putative dithiol-disulfide isomerase	-...	NA	4.02627	0.00501947	0.0413634	0.317742	0.223211	11.1882	8
R:cg0212	cg0212	-	Conserved hypothetical protein	-...	NA	-4.02446	0.00503106	0.0413634	-0.387267	0.272175	12.0109	8
R:cg1750	cg1750	-	Conserved hypothetical protein	-...	NA	-4.76088	0.00505548	0.0414522	-0.374596	0.192731	9.83466	6
R:cg0728	cg0728	phr	Deoxyribodipyrimidine photo-lyase	4.1.99.3...	NA	-5.57346	0.00507872	0.0414661	-1.14479	0.459287	12.4602	5
R:cg2976	cg2976	-	Conserved hypothetical protein	-...	NA	7.40633	0.00509177	0.0414661	0.42536	0.114864	11.0641	4
R:cg1542	cg1542	-	Putative membrane protein	-...	NA	5.5676	0.00509807	0.0414661	0.992719	0.398697	10.3084	5
R:cg2778	cg2778	-	Conserved hypothetical protein	-...	NA	4.29548	0.00511806	0.0415177	0.712458	0.438831	9.19924	7
R:cg2652	cg2652	tnp12a(ISCg12a)	Transposase, putative pseudogene	-...	NA	-4.00622	0.00514899	0.0416575	-0.881124	0.622081	11.8546	8
R:cg1483	cg1483	-	Putative membrane protein	-...	NA	-4.00298	0.00517025	0.0417186	-0.992406	0.701214	10.8439	8
R:cg0418	cg0418	-	Putative aminotransferase, involved in cell wall biosynthesis	-...	NA	-3.26664	0.00520282	0.0418462	-0.361745	0.442957	11.0343	16
R:cg1252	cg1252	fdxC	Ferredoxin	-...	NA	3.30467	0.00521358	0.0418462	0.485563	0.569066	11.5539	15
R:cg1361	cg1361	atpI	ATP synthase, protein I	-...	NA	-7.32674	0.00525236	0.0419688	-0.930348	0.25396	12.9906	4
R:cg3177	cg3177	pccB	Propionyl-CoA carboxylase	6.4.1.3...	NA	4.27115	0.00525645	0.0419688	0.474781	0.294102	11.0476	7
R:cg2250	cg2250	-	Putative secreted protein	-...	NA	-3.791	0.00530425	0.0421343	-0.333955	0.264275	10.5232	9
R:cg1655	cg1655	thiM	Hydroxyethylthiazole kinase	2.7.1.50...	NA	-7.29516	0.00531793	0.0421343	-0.978072	0.268143	12.7351	4
R:cg2107	cg2107	-	Putative DNA or RNA helicase, superfamily II	-...	NA	3.98076	0.00531873	0.0421343	0.629177	0.447045	11.7724	8
R:cg2968	cg2968	-	Conserved hypothetical protein	-...	NA	3.97364	0.00536726	0.0423412	0.606559	0.431747	10.1922	8
R:cg1202	cg1202	-	Conserved hypothetical protein	-...	NA	3.97285	0.00537269	0.0423412	0.248385	0.176835	11.722	8
R:cg1176	cg1176	-	Putative short chain dehydrogenase	-...	NA	13.5095	0.00543463	0.0426107	1.32053	0.169305	7.64614	3
R:cg1197	cg1197	-	ABC-type putative lipoprotein release transporter, ATPase subunit	-...	NA	-3.96171	0.00544974	0.0426107	-0.374425	0.267317	10.904	8
R:cg1733	cg1733	-	Conserved hypothetical protein	-...	NA	4.67439	0.00546102	0.0426107	0.771502	0.404285	9.23469	6
R:cg2947	cg2947	cgtR5	Two-component system, transcriptional response regulator	-...	NA	-7.22711	0.00546291	0.0426107	-0.702057	0.194284	11.3581	4
R:cg1893	cg1893	-	Putative N-acetyltransferase	-...	NA	5.45679	0.00548185	0.0426147	0.434663	0.178115	10.4446	5
R:cg1822	cg1822	-	Conserved hypothetical protein	-...	NA	3.95575	0.00549144	0.0426147	0.245039	0.175207	11.5729	8
R:cg2172	cg2172	-	Serine/threonine-specific protein phosphatase	-...	NA	3.95234	0.00551549	0.0426924	0.666478	0.476954	10.4581	8
R:cg0923	cg0923	-	Putative membrane protein	-...	NA	3.9493	0.00553695	0.0427498	0.631511	0.452278	9.16699	8
R:cg2942	cg2942	-	Putative transcriptional regulator, AsnC-family	-...	NA	-3.94035	0.00560085	0.043083	-0.433562	0.311216	12.1066	8
R:cg1398	cg1398	-	Conserved hypothetical protein	-...	NA	3.93744	0.00562173	0.043083	0.448816	0.322403	9.06939	8
R:cg3019	cg3019	-	Putative secreted protein or membrane protein	-...	NA	-3.93697	0.00562516	0.043083	-0.574399	0.412664	10.619	8
R:cg0088	cg0088	citP	Putative secondary Mg2+/H+:citrate transporter, CitMHS-family	-...	NA	-3.93536	0.00563676	0.043083	-0.623845	0.44837	11.9157	8
R:cg1384	cg1384	-	Putative NUDIX hydrolase	-...	NA	-3.93073	0.00567035	0.0432311	-0.878178	0.631908	10.6567	8
R:cg1873	cg1873	tesB2	Acyl-CoA thioesterase II	3.1.2.-...	NA	13.1883	0.00570026	0.0433505	0.66944	0.087919	11.4196	3
R:cg0808	cg0808	wbpC	Conserved putative membrane protein	-...	NA	-7.1111	0.00572235	0.04337	-0.311122	0.0875032	13.4751	4
R:cg1150	cg1150	-	Putative NADPH-dependent FMN reductase	-...	NA	-7.10721	0.00573133	0.04337	-0.471111	0.132573	13.1178	4
R:cg2479	cg2479	-	Hypothetical protein	-...	NA	-3.92015	0.00574795	0.0433878	-0.341745	0.246573	11.8216	8
R:cg1194	cg1194	-	Putative short chain dehydrogenase	-...	NA	-4.18747	0.00576545	0.0434121	-0.610579	0.38578	11.1458	7
R:cg1993	cg1993	-	Hypothetical protein	-...	NA	3.91171	0.00581064	0.04357	0.407713	0.294804	11.4486	8
R:cg2103	cg2103	dtxR	Putative transcriptional regulator, DtxR-family	-...	NA	3.91112	0.00581507	0.04357	0.471703	0.341124	11.7735	8
R:cg3047	cg3047	ackA	Acetate kinase	2.7.2.1...	NA	-3.90758	0.00584159	0.0436612	-0.166432	0.120468	9.60154	8
R:cg0699	cg0699	guaB2	IMP dehydrogenase	1.1.1.205...	NA	3.90352	0.00587216	0.0437822	0.532091	0.385544	11.8009	8
R:cg1278	cg1278	-	Conserved putative secreted protein	-...	NA	-3.89965	0.00590153	0.0438935	-0.656554	0.476201	11.1078	8
R:cg2446	cg2446	glnE	Glutamate--ammonia-ligase adenylyltransferase	2.7.7.42...	NA	-12.9394	0.00591975	0.0438964	-0.882247	0.118097	10.9716	3
R:cg2985	cg2985	hpt	Hypoxanthine phosphoribosyltransferase	2.4.2.8...	NA	3.89581	0.00593078	0.0438964	0.350528	0.25449	11.8547	8
R:cg3324	cg3324	-	Putative secreted protein	-...	NA	3.70104	0.00603354	0.0445013	1.93527	1.5687	9.30593	9
R:cg1319	cg1319	-	Conserved hypothetical protein	-...	NA	3.88144	0.00604176	0.0445013	0.466287	0.339786	8.40642	8
R:cg2288	cg2288	-	Putative membrane protein	-...	NA	5.30427	0.00606964	0.0445391	0.477517	0.201302	10.2718	5
R:cg0066	cg0066	-	Hypothetical protein	-...	NA	-3.32301	0.00607618	0.0445391	-0.316449	0.343355	11.3943	13
R:cg2343	cg2343	-	Putative decarboxylase	-...	NA	-6.95196	0.00610533	0.0446452	-0.689206	0.198277	11.5773	4
R:cg3267	cg3267	-	Putative membrane protein, putative pseudogene (C-terminal fragment)	-...	NA	-6.93063	0.00615921	0.0446734	-0.518982	0.149765	12.0874	4
R:cg0949	cg0949	gltA	Citrate synthase	2.3.3.1...	NA	3.86556	0.00616699	0.0446734	0.190646	0.139495	12.2436	8
R:cg2510	cg2510	bex	Putative Bex protein, GTP-binding protein ERA-like	-...	NA	3.86554	0.00616713	0.0446734	0.563571	0.412367	11.6052	8
R:cg0051	cg0051	-	Putative transcriptional regulator, AraC-family	-...	NA	-6.91865	0.00618973	0.0446734	-0.653936	0.189036	11.4186	4
R:cg3339	cg3339	merA	Putative Hg2+ reductase	1.16.1.1...	NA	3.86185	0.00619668	0.0446734	0.746037	0.5464	9.9107	8
R:NCgl1782	NCgl1782	-	Hypothetical protein	-...	NA	6.9138	0.00620215	0.0446734	0.646812	0.187107	5.61562	4
R:cg0519	cg0519	-	Putative phosphoglycerate mutase	-...	NA	3.85832	0.00622501	0.0446734	0.526848	0.386218	10.8736	8
R:cg1899	cg1899	-	Hypothetical protein	-...	NA	6.90127	0.00623438	0.0446734	0.628049	0.18201	11.6498	4
R:cg1467	cg1467	-	Putative transcriptional regulator, TetR-family	-...	NA	3.85399	0.00626002	0.0446734	0.539531	0.39596	9.58607	8
R:cg1028	cg1028	-	Putative restriction-modification system methylase	2.1.1.72...	NA	-3.85314	0.00626689	0.0446734	-0.813376	0.597064	10.9519	8
R:cg0967	cg0967	-	Putative inositol monophosphatase	-...	NA	3.17549	0.00627072	0.0446734	1.04362	1.3146	12.2019	16
R:cg2475	cg2475	-	ABC-type transporter, ATPase subunit with duplicated ATPase domain	-...	NA	-3.17172	0.00631919	0.0449135	-0.347557	0.438319	13.2852	16
R:cg2241	cg2241	-	Conserved hypothetical protein	-...	NA	3.83634	0.00640491	0.0452288	0.612193	0.451353	10.5168	8
R:cg3376	cg3376	-	Conserved hypothetical protein	-...	NA	-4.09301	0.00640757	0.0452288	-0.582119	0.376286	11.2042	7
R:cg2924	cg2924	cysS	Cysteine--tRNA ligase	6.1.1.16...	NA	3.83595	0.00640815	0.0452288	0.640386	0.472187	9.66196	8
R:cg3053	cg3053	-	Permease, MFS-type	-...	NA	-6.82762	0.00642836	0.0452664	-0.392476	0.114967	14.1964	4
R:cg2552	cg2552	-	ABC-type putative dipeptide/oligopeptide transporter, ATPase subunit	-...	NA	-3.23914	0.00646188	0.045308	-0.435689	0.503281	12.608	14
R:cg2078	cg2078	-	Peptide methionine sulfoxide reductase	1.8.4.5...	NA	3.35118	0.00646406	0.045308	0.591141	0.61106	12.7457	12
R:cg1105	cg1105	lysI	Putative secondary arginine/ornithine transporter, amino acid-polyamine-organocation (APC) family	-...	NA	3.8261	0.00649057	0.0453893	0.234116	0.173069	9.11413	8
R:cg3392	cg3392	idhA2	Inositol 2-dehydrogenase	1.1.1.18...	NA	6.797	0.00651137	0.0454302	1.19007	0.350175	9.12201	4
R:cg0947	cg0947	-	Conserved hypothetical protein	-...	NA	-3.34546	0.00652994	0.0454555	-0.358384	0.371094	10.5484	12
R:cg0907_4007	cg0907_4007	-	cg4007|cg0907	-...	NA	-3.15057	0.00659871	0.0458294	-0.385847	0.489876	14.1269	16
R:cg2719	cg2719	-	Putative enterochelin esterase	-...	NA	6.74079	0.00666741	0.0462011	0.592722	0.175861	7.51546	4
R:cg1072	cg1072	rplY	Ribosomal protein L25 (general stress protein Ctc)	-...	NA	-3.40164	0.00675248	0.0466842	-0.291468	0.284184	11.9095	11
R:cg1488	cg1488	leuD	3-Isopropylmalate dehydratase, small subunit	4.2.1.33...	NA	-3.78927	0.00680939	0.0469709	-0.273871	0.204426	10.5896	8
R:cg3433	cg3433	-	Hypothetical protein	-...	NA	-6.68488	0.00682754	0.0469895	-1.02568	0.306865	13.1007	4
R:cg0522	cg0522	ccsA	Cytochrome c biogenesis membrane protein, DsbD-family	-...	NA	-5.12732	0.00685122	0.0470461	-1.01989	0.444782	12.3814	5
R:cg2397	cg2397	-	Putative membrane protein	-...	NA	-6.66908	0.00687373	0.0470943	-0.343605	0.103044	10.427	4
R:cg0614	cg0614	-	Hypothetical protein	-...	NA	-4.41936	0.00689612	0.0471415	-0.423224	0.234578	11.8465	6
R:cg0984	cg0984	purH	Phosphoribosylaminoimidazolecarboxamide formyltransferase	2.1.2.3...	NA	-6.6528	0.00692172	0.0472105	-0.498336	0.149812	11.1842	4
R:cg2527	cg2527	dcp	Peptidyl-dipeptidase	3.4.15.1...	NA	3.76938	0.00698858	0.0474886	0.379262	0.284586	12.2844	8
R:cg3140	cg3140	tagA1	DNA-3-methyladenine glycosylase I	3.2.2.20...	NA	3.76882	0.00699372	0.0474886	0.57035	0.428037	10.6557	8
R:cg3362	cg3362	trpCF	Phosphoribosylanthranilate isomerase	4.1.1.48, 5.3.1.24...	NA	4.00948	0.00704253	0.0476018	0.432057	0.285103	8.7206	7
R:cg0656	cg0656	rplQ	50S ribosomal protein L17	-...	NA	3.37553	0.00705545	0.0476018	0.273025	0.26826	12.356	11
R:cg2255	cg2255	-	ABC-type putative daunorubicin transporter, permease subunit	-...	NA	3.7619	0.00705734	0.0476018	0.582455	0.437926	9.45948	8
R:cg2139	cg2139	gluD	ABC-type glutamate transporter, permease subunit (TC 3.A.1.3.9)	-...	NA	4.00046	0.00711522	0.0478429	0.775227	0.512705	7.12975	7
R:cg2595	cg2595	rplU	50S ribosomal protein L21	-...	NA	3.29352	0.0071598	0.0478429	0.450352	0.473676	12.0535	12
R:cg1438	cg1438	-	ABC-type putative nitrate transporter, ATPase subunit, putative pseudogene (C-terminal fragment)	-...	NA	-3.18555	0.00716419	0.0478429	-1.11148	1.30552	11.5542	14
R:cg0073	cg0073	-	Hypothetical protein	-...	NA	-3.74852	0.00718209	0.0478429	-0.309655	0.233649	10.98	8
R:cg1807	cg1807	dfp	Putative flavoprotein, involved CoA metabolism	-...	NA	3.99174	0.00718631	0.0478429	0.523545	0.347009	9.17036	7
R:cg0391	cg0391	rmlB2	Putative dTDP-glucose 4,6-dehydratase	4.2.1.46...	NA	-3.98978	0.00720237	0.0478429	-0.498349	0.330471	10.565	7
R:cg2336	cg2336	-	Putative secreted protein	-...	NA	-3.74628	0.00720318	0.0478429	-0.395925	0.298922	11.8875	8
R:cg0606	cg0606	-	Putative membrane protein	-...	NA	3.74199	0.00724383	0.0479835	0.528831	0.399723	8.63423	8
R:cg2235	cg2235	rplS	50S ribosomal protein L19	-...	NA	-6.53844	0.00727169	0.0479835	-0.439648	0.134481	11.1516	4
R:cg3371	cg3371	-	Putative secondary Na+/bile acid symporter, bile acid:Na+ symporter (BASS) family	-...	NA	-4.36103	0.0072832	0.0479835	-0.927617	0.521021	10.7946	6
R:cg0779	cg0779	trpS	Tryptophanyl-tRNA synthetase	6.1.1.2...	NA	3.73742	0.00728744	0.0479835	0.425712	0.322173	12.0479	8
R:cg0417	cg0417	capD	Putative dTDP-glucose 4,6-dehydratase, transmembrane protein	4.2.1.46...	NA	-3.21948	0.00736158	0.0482746	-0.602351	0.674583	11.0012	13
R:cg3322	cg3322	-	Putative secreted membrane-fusion protein	-...	NA	-3.97042	0.00736339	0.0482746	-0.69782	0.465003	11.705	7
R:cg2292	cg2292	lgt	Prolipoprotein diacylglyceryl transferase	2.4.99.-...	NA	11.5636	0.00739564	0.0483818	0.727616	0.108986	10.6811	3
R:cg0755	cg0755	metY	O-Acetylhomoserine sulfhydrylase	2.5.1.49...	NA	3.12759	0.0074147	0.0484024	0.892216	1.10486	10.8372	15
R:cg1283	cg1283	aroE2	Putative shikimate/quinate 5-dehydrogenase	1.1.1.25...	NA	-6.48334	0.0074486	0.0485196	-0.388718	0.119913	12.5286	4
R:cg0772	cg0772	-	Putative sugar/drug permease, MFS-type	-...	NA	-3.71383	0.00751688	0.0487079	-0.631479	0.48093	10.5599	8
R:cg2187	cg2187	-	Mg-chelatase, subunit D	-...	NA	4.3265	0.00752422	0.0487079	0.743459	0.420917	10.1954	6
R:cg0563	cg0563	rplK	50S ribosomal protein L11	-...	NA	3.71209	0.00753408	0.0487079	0.333055	0.253771	12.2627	8
R:cg0437	cg0437	wzy	Putative membrane protein, involved in polysaccharide polymerization	-...	NA	-3.08521	0.00754156	0.0487079	-0.621469	0.805739	12.8769	16
R:cg0989	cg0989	rpsN	30S ribosomal protein S14	-...	NA	3.54149	0.00760328	0.0489063	0.568842	0.481866	11.92	9
R:cg3391	cg3391	idhA1	Inositol 2-dehydrogenase	1.1.1.18...	NA	6.43497	0.00760865	0.0489063	1.52242	0.473171	9.70855	4
R:cg2023	cg2023	-	Putative membrane protein	-...	NA	-3.70343	0.00762051	0.0489063	-0.776487	0.593028	9.54498	8
R:cg3280	cg3280	-	Putative secreted protein	-...	NA	11.3511	0.0076719	0.0491325	0.986574	0.15054	8.87598	3
R:cg0587	cg0587	tuf	Elongation factor Tu	3.6.5.3...	NA	3.06464	0.00786509	0.0501146	0.296238	0.386654	15.2224	16
R:cg2163	cg2163	dapB	Dihydrodipicolinate reductase	1.3.1.26...	NA	3.24018	0.00787145	0.0501146	0.519965	0.555899	11.7849	12
R:cg0990	cg0990	rpmG	50S ribosomal protein L33	-...	NA	3.06337	0.00788542	0.0501146	0.524519	0.684891	12.4052	16
R:cg1173	cg1173	-	Conserved hypothetical protein, putative plasmid maintenance system antidote protein	-...	NA	3.67698	0.00789115	0.0501146	0.370983	0.28537	10.7345	8
R:cg0641	cg0641	fabG2	Putative secreted short-chain dehydrogenase	-...	NA	-3.67521	0.00790958	0.050127	-0.82241	0.632923	11.695	8
R:cg1112	cg1112	-	Septum formation initiator, secreted protein of the FtsB-family	-...	NA	-3.67287	0.00793404	0.0501774	-0.368478	0.28376	11.8245	8
R:cg2563	cg2563	lcoP	Putative secondary glycine betaine/choline transporter, betaine/carnitine/choline transporter (BCCT) family	-...	NA	3.65884	0.00808273	0.0510026	0.504702	0.390155	10.453	8
R:cg1024	cg1024	tnp7a(ISCg7a)	Transposase	-...	NA	-6.29161	0.00811023	0.0510026	-0.816773	0.259639	11.9705	4
R:cg0076	cg0076	-	Hypothetical protein	-...	NA	-3.65497	0.00812428	0.0510026	-0.508886	0.393806	9.9016	8
R:cg0573	cg0573	rplL	Putative 50S ribosomal protein L7/L12	-...	NA	3.08112	0.00813158	0.0510026	0.47953	0.60277	11.2699	15
R:cg2455	cg2455	-	Ribonuclease HI	-...	NA	3.65182	0.00815819	0.0510642	0.263015	0.203712	11.8666	8
R:cg1610	cg1610	parA2	Putative chromosome partitioning ATPase	-...	NA	3.64816	0.00819793	0.0510853	0.479748	0.37195	9.92584	8
R:cg1838	cg1838	alaS	Alanyl-tRNA synthetase	6.1.1.7...	NA	6.26655	0.00820236	0.0510853	1.57088	0.501354	8.22087	4
R:cg3036	cg3036	xthA	Exodeoxyribonuclease III	3.1.11.2...	NA	3.64594	0.00822207	0.0510853	0.490506	0.380522	12.0669	8
R:cg0242	cg0242	-	Hypothetical protein	-...	NA	3.21522	0.00822874	0.0510853	0.884056	0.952488	11.2315	12
R:cg3316	cg3316	-	Putative universal stress protein or related nucleotide-binding protein	-...	NA	6.24663	0.00827655	0.0511901	1.22437	0.392011	10.6779	4
R:cg2992	cg2992	-	Putative secreted protein	-...	NA	-3.03948	0.00827927	0.0511901	-0.383567	0.50478	12.6589	16
R:cg2247	cg2247	-	Hypothetical protein	-...	NA	-3.20706	0.00834912	0.0515173	-0.3557	0.384209	12.0668	12
R:cg2912	cg2912	-	ABC-type putative Mn/Zn transporter, ATPase subunit	-...	NA	3.62907	0.00840825	0.0517771	0.463871	0.361533	8.67789	8
R:cg0264	cg0264	-	Putative molybdopterin converting factor, small subunit	-...	NA	-3.62648	0.00843724	0.0518507	-0.663419	0.517426	11.3314	8
R:cg0407	cg0407	-	Putative secreted protein	-...	NA	-3.61929	0.00851821	0.0521719	-0.618086	0.483026	9.72682	8
R:cg2645	cg2645	clpP1	Endopeptidase Clp, proteolytic subunit	3.4.21.92...	NA	-6.1819	0.00852381	0.0521719	-0.274465	0.0887962	11.9752	4
R:cg0324	cg0324	mnhD2	Putative secondary Na+/H+ antiporter, monovalent cation:proton antiporter-3 (CPA3) family	-...	NA	4.18754	0.00859217	0.0524847	1.07276	0.62751	9.16445	6
R:cg3200	cg3200	-	Putative acyltransferase family	-...	NA	4.18382	0.00862307	0.0525679	0.668955	0.391651	9.6037	6
R:cg1856	cg1856	-	Putative Zn-dependent hydrolase	-...	NA	-6.13437	0.0087116	0.0530014	-0.262165	0.085474	11.6291	4
R:cg2584	cg2584	nadD	Nicotinate-nucleotide adenylyltransferase	2.7.7.18...	NA	-3.59716	0.00877292	0.0532679	-0.292185	0.229743	11.4396	8
R:cg1134	cg1134	pab	Para-aminobenzoate synthase	6.3.5.8...	NA	3.8155	0.00880685	0.0533674	0.265173	0.183877	10.9006	7
R:cg1019	cg1019	-	Conserved hypothetical protein, probably metal-dependent hydrolase	-...	NA	-3.5908	0.00884771	0.0534298	-0.757748	0.596869	11.6848	8
R:cg1965	cg1965	-	Hypothetical protein	-...	NA	-3.81109	0.00885227	0.0534298	-0.537613	0.373224	10.7221	7
R:cg0487	cg0487	-	Conserved hypothetical protein	-...	NA	-3.58842	0.00887585	0.053466	-0.673524	0.530878	11.367	8
R:cg0293_cg1715	cg0293_cg1715	-	cg1715|cg0293	-...	NA	-3.58686	0.00889429	0.0534712	-1.13194	0.892591	10.4384	8
R:cg3377	cg3377	-	Conserved hypothetical protein	-...	NA	-3.5818	0.00895465	0.0537279	-0.754241	0.595599	12.0917	8
R:cg0187	cg0187	-	Conserved hypothetical protein	-...	NA	10.4547	0.00902531	0.0539762	2.059	0.341117	9.74145	3
R:cg2130	cg2130	miaA	tRNA isopentenyltransferase	2.5.1.8...	NA	3.57466	0.00904049	0.0539762	0.848112	0.671064	9.73578	8
R:cg3257	cg3257	-	Conserved hypothetical protein	-...	NA	3.16115	0.00906029	0.0539762	0.345358	0.378455	12.3976	12
R:cg1573	cg1573	tsnR	Putative 23S rRNA methyltransferase	2.1.1.-...	NA	4.73553	0.009067	0.0539762	2.27133	1.0725	9.96914	5
R:cg1603	cg1603	-	Conserved putative membrane protein	-...	NA	-4.72857	0.00911367	0.054148	-0.929844	0.439709	12.891	5
R:cg0321	cg0321	mnhD1	Putative Na+/H+ antiporter, MnhD membrane subunit	-...	NA	-3.55967	0.0092235	0.0546937	-0.476233	0.378403	9.96204	8
R:cg3315	cg3315	-	Putative transcriptional regulator, MarR-family	-...	NA	2.98345	0.00928023	0.0549231	0.822076	1.10218	11.6283	16
R:cg0440	cg0440	-	Hypothetical protein	-...	NA	3.55222	0.00931594	0.0549921	0.498694	0.397081	9.41836	8
R:cg2776	cg2776	dinG	Putative ATP-dependent DNA helicase protein	3.6.1.-...	NA	4.6938	0.00935132	0.0549921	0.328986	0.156725	10.3322	5
R:cg2568	cg2568	dctM	Putative secondary C4-dicarboxylate transporter permease, tripartite ATP-independent transporter (TRAP-T) family	-...	NA	-5.98071	0.00935713	0.0549921	-0.491468	0.164351	11.1318	4
R:cg0121	cg0121	-	Putative multidrug efflux permease, MFS-type	-...	NA	-3.54837	0.00936421	0.0549921	-0.263592	0.210111	12.9958	8
R:cg3244	cg3244	-	Conserved hypothetical protein	-...	NA	-3.28673	0.00942744	0.0551443	-0.270746	0.260494	11.2805	10
R:neg_control_1	neg_control_1	-	Negative control 1 (88,2+C)	-...	control_negative	2.88777	0.00942848	0.0551443	0.621105	0.961871	7.8097	20
R:cg1221	cg1221	-	Conserved hypothetical protein	-...	NA	-5.96012	0.00944833	0.0551443	-0.414581	0.139118	12.4335	4
R:cg3073	cg3073	sseA1	Thiosulfate sulfurtransferase	2.8.1.1...	NA	5.95692	0.00946263	0.0551443	0.472405	0.158607	9.31603	4
R:cg0707	cg0707	cgtS7	Two-component system, sensory histidine kinase	-...	NA	4.66707	0.00953912	0.0554035	0.583064	0.279355	6.96508	5
R:cg2244	cg2244	pcaB2	3-Carboxy-cis,cis-muconate cycloisomerase	5.5.1.2...	NA	3.53422	0.00954354	0.0554035	0.433932	0.347274	8.15565	8
R:cg0010	cg0010	-	Conserved hypothetical protein	-...	NA	3.73838	0.00964088	0.055862	0.885514	0.626702	9.00722	7
R:cg0577	cg0577	rpoC	DNA-directed RNA polymerase, beta' chain	2.7.7.6...	NA	3.72821	0.00975733	0.0564165	0.861267	0.611205	10.1028	7
R:cg1937	cg1937	-	Putative secreted protein	-...	NA	-5.88875	0.00977367	0.0564165	-0.630756	0.214224	12.4946	4
R:cg2777	cg2777	-	Conserved putative membrane protein	-...	NA	4.62911	0.00981376	0.0565406	0.719951	0.347769	9.52529	5
R:cg0842	cg0842	-	Putative DNA helicase	-...	NA	-3.5096	0.00986474	0.0566304	-0.640577	0.516249	10.4338	8
R:cg1701	cg1701	metH	Methionine synthase	2.1.1.13...	NA	3.11334	0.00986657	0.0566304	0.3265	0.363285	12.5927	12
R:cg0791	cg0791	pyc	Pyruvate carboxylase	6.4.1.1...	NA	3.50431	0.00993517	0.0569167	0.287776	0.232272	11.2023	8
R:cg3301	cg3301	-	Putative sugar/metabolite permease, MFS-type	-...	NA	4.60196	0.0100161	0.0572724	0.614989	0.29882	11.0437	5
R:cg2585	cg2585	-	Putative secreted protein	-...	NA	4.02457	0.0100751	0.0574287	0.568397	0.345945	8.63147	6
R:cg0555	cg0555	-	Putative secondary gamma-aminobutyrate transporter, amino acid-polyamine-organocation (APC) family	-...	NA	-3.49274	0.0100913	0.0574287	-0.734245	0.594593	11.2181	8
R:cg0177	cg0177	-	Hypothetical protein	-...	NA	2.94181	0.0101001	0.0574287	0.149508	0.203288	14.9987	16
R:cg0057	cg0057	pknB	Serine/threonine protein kinase	2.7.1.-...	NA	-3.48851	0.0101491	0.0575254	-0.227764	0.184667	12.3753	8
R:cg2239	cg2239	thiG	Thiamine biosynthesis protein, ThiG-like	-...	NA	4.0166	0.0101549	0.0575254	0.189815	0.115757	12.1877	6
R:cg3162	cg3162	-	Hypothetical protein	-...	NA	-5.79577	0.0102199	0.0577862	-0.697622	0.240735	12.0494	4
R:cg2543	cg2543	glcD	Putative (S)-2-hydroxy-acid oxidase	1.1.3.15...	NA	-5.78152	0.0102906	0.0580278	-0.598527	0.207048	11.7094	4
R:cg0335	cg0335	-	Conserved hypothetical protein	-...	NA	4.56486	0.0103008	0.0580278	0.82636	0.404787	9.76908	5
R:cg2391	cg2391	aroG	3-Deoxy-7-phosphoheptulonate synthase	4.1.2.15...	NA	3.47573	0.0103256	0.05806	0.408765	0.332638	10.1971	8
R:cg0291	cg0291	-	Putative dioxygenase	-...	NA	-5.769	0.0103533	0.0581083	-1.03211	0.357812	12.269	4
R:cg2400	cg2400	-	Putative glycosyltransferase	-...	NA	3.47081	0.0103945	0.0581782	0.738302	0.601656	8.52469	8
R:cg1574	cg1574	pheS	Phenylalanyl-tRNA synthetase, alpha chain	6.1.1.20...	NA	3.67185	0.0104312	0.0581782	0.740673	0.533691	11.619	7
R:cg1615	cg1615	-	16S rRNA uridine-516 pseudouridylate synthase or related pseudouridylate synthase	-...	NA	3.467	0.0104482	0.0581782	0.882716	0.720132	9.97883	8
R:cg0089	cg0089	citA	Two-component system, sensory histidine kinase involved in regulation of citrate utilization	2.7.3.-...	NA	-3.46604	0.0104618	0.0581782	-0.329752	0.269091	12.108	8
R:cg1727	cg1727	-	Putative membrane protein	-...	NA	5.74423	0.0104788	0.0581782	1.11707	0.388937	6.92521	4
R:cg0043	cg0043	-	ABC-type putative manganese/zinc transporter, ATPase subunit	-...	NA	-3.46472	0.0104805	0.0581782	-0.763222	0.623058	11.8186	8
R:cg0625	cg0625	-	Putative secreted protein	-...	NA	-3.46206	0.0105182	0.0582004	-0.476697	0.389451	11.454	8
R:cg0432	cg0432	-	Putative lipopolysaccharide modification acyltransferase	-...	NA	-2.92121	0.0105315	0.0582004	-0.341386	0.467457	11.6542	16
R:cg2670	cg2670	crtI'	Putative phytoene dehydrogenase, putative pseudogen (N-terminal fragment)	-...	NA	3.97736	0.0105585	0.0582004	0.419521	0.258366	8.68343	6
R:cg0642	cg0642	-	Conserved hypothetical protein, probably DNA-binding	-...	NA	-3.45906	0.010561	0.0582004	-0.668608	0.546712	9.84815	8
R:cg0542	cg0542	-	Hypothetical protein	-...	NA	-3.45737	0.0105851	0.0582279	-0.333299	0.272668	11.6215	8
R:cg0898	cg0898	-	Pyridoxine biosynthesis enzyme	-...	NA	3.65794	0.0106055	0.0582345	0.812524	0.587691	11.8269	7
R:cg2365	cg2365	-	Conserved hypothetical protein	-...	NA	5.70662	0.0106732	0.0584081	1.59653	0.559538	7.58289	4
R:cg0678	cg0678	-	Conserved hypothetical protein	-...	NA	-3.9663	0.0106755	0.0584081	-0.812767	0.501945	12.0688	6
R:cg1864	cg1864	dciAE	ABC-type putative dipeptide transporter, substrate-binding lipoprotein	-...	NA	3.64514	0.0107686	0.0588116	0.756306	0.54895	9.86335	7
R:cg0284	cg0284	-	Putative multidrug efflux protein, resistance-nodulation-cell division (RND) superfamily	-...	NA	-3.44189	0.0108095	0.058929	-0.356121	0.292648	11.6067	8
R:cg0302	cg0302	-	Putative DNA polymerase III, epsilon subunit or related 3'-5' exonuclease	-...	NA	3.44037	0.0108317	0.0589445	0.411092	0.33797	9.96184	8
R:cg2850	cg2850	-	Conserved hypothetical protein	-...	NA	3.4365	0.0108888	0.0591495	0.301977	0.248544	12.7399	8
R:cg0635	cg0635	-	Putative NAD-dependent aldehyde dehydrogenase	-...	NA	-3.43096	0.010971	0.0594724	-0.633067	0.521891	9.3359	8
R:cg1312	cg1312	-	Putative membrane protein	-...	NA	3.11391	0.0109873	0.0594724	0.33565	0.357501	10.7488	11
R:cg2404	cg2404	qcrA1	Rieske iron-sulfur protein	-...	NA	2.89888	0.0110197	0.0595029	0.860061	1.18675	11.5478	16
R:cg0108	cg0108	-	Putative acetyltransferase/hydrolase	-...	NA	3.42646	0.0110382	0.0595029	0.49463	0.408301	11.3087	8
R:cg3297	cg3297	tnp19b(ISCg19a)	Transposase, putative pseudogene	-...	NA	-3.18728	0.0110547	0.0595029	-0.663283	0.658079	11.5023	10
R:NCgl1797	NCgl1797	-	Hypothetical protein	-...	NA	9.42481	0.0110712	0.0595029	0.719348	0.132199	6.17261	3
R:cg0964	cg0964	-	Conserved hypothetical protein	-...	NA	3.42212	0.0111033	0.059565	0.529174	0.437369	11.45	8
R:RNaseP-RNA	RNaseP-RNA	-	RNaseP-RNA	-...	control_spike_calibration	2.68531	0.0111219	0.059565	0.42514	0.936636	11.4142	35
R:cg2030	cg2030	-	Hypothetical protein	-...	NA	-3.04472	0.0111522	0.0596223	-0.504343	0.573812	12.7419	12
R:cg2352	cg2352	ansA	Asparaginase	3.5.1.1...	NA	-3.41426	0.0112226	0.059836	-0.305998	0.253493	12.0998	8
R:cg3179	cg3179	fadD2	Putative long-chain-fatty-acid--CoA ligase	6.2.1.3...	NA	3.60996	0.0112315	0.059836	0.433821	0.317949	11.7306	7
R:cg0435	cg0435	udgA1	UDP-glucose 6-dehydrogenase	1.1.1.22...	NA	-2.88602	0.0113108	0.0601529	-0.264525	0.36663	12.2013	16
R:cg1599	cg1599	-	Hypothetical protein	-...	NA	3.40576	0.0113532	0.0602729	0.356987	0.296472	10.739	8
R:cg2147	cg2147	-	Membrane protein, BioY-family	-...	NA	5.56921	0.0114247	0.0604864	0.931373	0.334472	7.83509	4
R:cg1976	cg1976	-	Hypothetical protein	-...	NA	-3.59513	0.0114332	0.0604864	-0.559889	0.412037	10.8337	7
R:cg2786	cg2786	nrdE	Ribonucleoside-diphosphate reductase, alpha chain	1.17.4.1...	NA	3.02811	0.0114881	0.0606091	0.301434	0.344835	13.0328	12
R:cg1850	cg1850	-	Putative FMN reductase	-...	NA	3.39656	0.0114962	0.0606091	0.590826	0.492	9.2549	8
R:cg1255_cg2733	cg1255_cg2733	-	cg2733|cg1255	-...	NA	-3.38993	0.0116006	0.0610537	-0.949447	0.792183	11.8217	8
R:cg0745	cg0745	-	Putative NAD-dependent protein deacetylase, SIR2-family	-...	NA	-3.88136	0.0116259	0.0610813	-0.289679	0.182814	11.0269	6
R:cg3213	cg3213	-	Putative secreted protein	-...	NA	-5.52166	0.0117009	0.0611743	-0.631996	0.228915	12.1653	4
R:cg0208	cg0208	-	Hypothetical protein	-...	NA	-3.3824	0.0117203	0.0611743	-0.112874	0.0943875	12.8777	8
R:cg1511	cg1511	-	Hypothetical protein	-...	NA	-3.1506	0.0117263	0.0611743	-0.350897	0.352198	11.6334	10
R:cg1374	cg1374	-	Conserved hypothetical protein	-...	NA	-3.01609	0.0117374	0.0611743	-0.442616	0.508363	12.6838	12
R:cg2675	cg2675	-	ABC-type putative dipeptide/oligopeptide transporter, ATPase subunit	-...	NA	3.3809	0.0117442	0.0611743	0.37037	0.309847	9.69246	8
R:cg0545	cg0545	pitA	Putative phosphate/sulfate transporter, inorganic phosphate transporter (PiT) family	-...	NA	-3.37437	0.0118494	0.0616167	-0.364715	0.305708	10.5844	8
R:cg0830	cg0830	-	Putative membrane protein	-...	NA	-2.88922	0.0118928	0.0617368	-0.343995	0.461124	11.9572	15
R:cg1161	cg1161	-	Hypothetical protein	-...	NA	3.8566	0.011921	0.0617746	0.861826	0.547382	7.32817	6
R:cg0008	cg0008	-	Hypothetical protein	-...	NA	-3.36875	0.0119407	0.0617746	-0.425374	0.357147	11.9817	8
R:cg0279	cg0279	tyrA	Putative prephenate dehydrogenase	1.3.1.12...	NA	-3.13817	0.0119632	0.0617862	-0.525225	0.52926	12.1746	10
R:cg1133	cg1133	glyA	Serine hydroxymethyltransferase	2.1.2.1...	NA	3.00372	0.0119999	0.0618704	0.381058	0.439463	11.9391	12
R:cg2856	cg2856	purM	Putative phosphoribosyl aminoimidazole synthetase	6.3.3.1...	NA	3.35741	0.0121271	0.0622943	0.337717	0.284507	11.6491	8
R:cg3149	cg3149	-	Putative aspartate aminotransferase, AT class I	-...	NA	-3.54427	0.0121559	0.0622943	-0.367533	0.274358	11.2249	7
R:cg0081	cg0081	-	Putative tautomerase	-...	NA	-3.35565	0.0121564	0.0622943	-0.516223	0.435117	12.2794	8
R:cg1624	cg1624	-	Putative secondary Na+/H+ antiporter, monovalent cation:proton antiporter-1 (CPA1) family	-...	NA	-3.35258	0.0122076	0.0622943	-0.389519	0.328621	12.213	8
R:cg1051	cg1051	-	Hypothetical protein	-...	NA	-3.3521	0.0122156	0.0622943	-0.417603	0.352364	12.0995	8
R:cg2780	cg2780	ctaD	Cytochrome C oxidase	1.9.3.1...	NA	5.43628	0.0122191	0.0622943	1.1438	0.420802	6.67563	4
R:cg2782	cg2782	ftn	Ferritin-like protein	-...	NA	2.94598	0.0122352	0.0622943	0.707175	0.865502	15.0459	13
R:cg3388	cg3388	-	Putative transcriptional regulator, IclR-family	-...	NA	4.34073	0.0122459	0.0622943	0.828255	0.426664	8.78322	5
R:cg0116	cg0116	ureE	Urease accessory protein UreE	-...	NA	-3.34562	0.0123245	0.0625895	-0.293753	0.248342	11.1391	8
R:cg1692	cg1692	pimT	Putative SAM-dependent methyltransferase, involved in tRNA-Met maturation	-...	NA	3.80638	0.0125463	0.0635378	0.694583	0.446979	9.31936	6
R:cg2005	cg2005	-	Conserved hypothetical protein	-...	NA	-3.33221	0.012553	0.0635378	-0.288577	0.244948	12.0415	8
R:cg0910	cg0910	himP	Histidinol-phosphatase, ImpA-family	3.1.3.15...	NA	3.201	0.0125935	0.0635548	0.582566	0.545985	11.7362	9
R:cg0752	cg0752	-	Putative secreted or membrane protein	-...	NA	3.32959	0.0125981	0.0635548	0.305975	0.25992	11.5083	8
R:cg3332	cg3332	qor	NADPH:quinone reductase	1.6.5.5...	NA	-5.37072	0.0126375	0.0636477	-0.722758	0.269147	11.9194	4
R:cg1490	cg1490	-	Putative NTP pyrophosphohydrolase	-...	NA	-3.32482	0.0126808	0.0637604	-0.377184	0.320871	10.3437	8
R:cg1410	cg1410	rbsR	Transcriptional repressor of the ribose importer RbsACBD, LacI-family	-...	NA	3.79325	0.012716	0.0638316	0.616129	0.397864	9.52075	6
R:cg2523	cg2523	malQ	4-Alpha-glucanotransferase	2.4.1.25...	NA	3.01862	0.0129258	0.0647781	0.576088	0.63296	10.2729	11
R:cg1834	cg1834	-	ABC-type putative iron-siderophore transporter, permease subunit	-...	NA	3.30628	0.0130078	0.0649771	0.39687	0.339511	10.4884	8
R:cg0182	cg0182	tagA2	DNA-3-methyladenine glycosylase I	3.2.2.20...	NA	-3.48843	0.0130082	0.0649771	-0.54379	0.41243	9.92582	7
R:cg3426	cg3426	parB	Putative cell division protein ParB	-...	NA	3.16815	0.0132315	0.0659839	1.32826	1.25776	11.9744	9
R:cg0166	cg0166	-	Conserved hypothetical protein, Ankyrin repeat	-...	NA	-3.28743	0.0133496	0.066347	-0.570119	0.490516	11.8256	8
R:cg0002	cg0002	-	Hypothetical protein	-...	NA	8.56648	0.0133545	0.066347	0.266765	0.053937	6.67198	3
R:cg2993	cg2993	-	Conserved hypothetical protein	-...	NA	5.26161	0.0133764	0.066347	0.3808	0.144747	10.8774	4
R:cg0836	cg0836	-	Hypothetical protein	-...	NA	-4.22646	0.013408	0.066347	-0.808049	0.427509	13.7902	5
R:cg2033	cg2033	-	Putative secreted protein	-...	NA	-3.46328	0.0134134	0.066347	-0.327542	0.250223	9.85358	7
R:cg2833	cg2833	cysK	O-Acetylserine (Thiol)-Lyase	4.2.99.8...	NA	2.93981	0.0134524	0.0664322	1.38712	1.6345	14.8332	12
R:cg0704	cg0704	-	Conserved hypothetical protein	-...	NA	-3.27979	0.013491	0.0664563	-0.482354	0.415973	11.4202	8
R:cg2599	cg2599	-	Pirin-related protein, putative pseudogen (N-terminal fragment)	-...	NA	3.45796	0.013501	0.0664563	0.435884	0.333503	11.3527	7
R:cg0832	cg0832	-	ABC-type putative sugar transporter, permease subunit	-...	NA	3.27187	0.013639	0.0669551	0.15966	0.138021	13.1707	8
R:cg1657	cg1657	ufaA	Putative cyclopropane-fatty-acyl-phospholipid synthase	-...	NA	-4.2045	0.0136463	0.0669551	-0.608902	0.323831	11.4734	5
R:cg1963	cg1963	-	Putative DNA/RNA helicase, superfamily II	-...	NA	5.21631	0.0136997	0.0670947	0.976626	0.374451	10.5792	4
R:cg0393	cg0393	-	Conserved putative membrane protein	-...	NA	-3.14416	0.0137189	0.0670947	-0.357602	0.341206	11.8818	9
R:cg0599	cg0599	rpsS	30S ribosomal protein S19	-...	NA	3.14147	0.0137747	0.0672329	0.169123	0.161507	12.5976	9
R:cg1691	cg1691	-	ATPase, AAA+-class	-...	NA	3.26382	0.0137914	0.0672329	0.403187	0.349402	11.0735	8
R:cg1699	cg1699	hisE	Phosphoribosyl-ATP pyrophosphatase	3.6.1.31...	NA	2.83889	0.013951	0.0678703	0.26866	0.354095	11.8885	14
R:cg2188	cg2188	-	Mg-chelatase, subunit I	-...	NA	3.25468	0.0139667	0.0678703	0.51182	0.44479	9.60461	8
R:cg3319	cg3319	-	Conserved hypothetical protein	-...	NA	-5.16484	0.0140795	0.0681462	-1.01437	0.392799	10.6493	4
R:cg1956	cg1956	recJ	Putative exonuclease, single-stranded-DNA-specific	3.1.-...	NA	-5.16466	0.0140809	0.0681462	-0.437592	0.169457	11.6381	4
R:cg0654	cg0654	rpsD	30S ribosomal protein S4	-...	NA	2.77728	0.0140907	0.0681462	0.171584	0.247125	10.176	16
R:cg2971	cg2971	lmrB	Putative multidrug efflux permease, MFS-type	-...	NA	5.1559	0.0141469	0.0682043	0.544517	0.211221	10.41	4
R:cg1506	cg1506	-	Putative membrane protein	-...	NA	-5.1528	0.0141704	0.0682043	-0.352935	0.136988	10.1064	4
R:cg1712	cg1712	lppL	Putative secreted lipoprotein	-...	NA	4.15707	0.0141788	0.0682043	1.1347	0.610352	8.70348	5
R:cg2991	cg2991	-	Putative membrane protein	-...	NA	8.30444	0.0141924	0.0682043	0.558679	0.116523	11.1218	3
R:cg0636	cg0636	-	Putative membrane protein	-...	NA	-3.68319	0.0142462	0.0683546	-1.2553	0.83483	12.4928	6
R:cg0040	cg0040	-	Putative secreted protein	-...	NA	-3.41226	0.0142789	0.0684036	-1.16582	0.903936	10.4353	7
R:cg1057	cg1057	-	Hypothetical protein	-...	NA	-3.23307	0.0143905	0.06883	-0.783813	0.685714	10.9729	8
R:cg0709	cg0709	cgtR7	Two-component system, transcriptional response regulator	-...	NA	2.90077	0.0144252	0.0688876	0.742257	0.886403	12.4851	12
R:cg2199	cg2199	pbp	Putative penicillin-binding protein	3.4.16.4...	NA	3.40224	0.014456	0.0689267	0.246997	0.192077	11.2689	7
R:cg2377	cg2377	mraW	S-adenosylmethionine-dependent methyltransferase involved in cell envelope biogenesis	-...	NA	3.22569	0.0145382	0.0692102	0.469268	0.411474	10.4676	8
R:cg2042	cg2042	-	Putative secreted protein	-...	NA	-2.89495	0.0145763	0.0692507	-0.596308	0.713543	11.8658	12
R:cg0325	cg0325	mnhC	Putative secondary Na+/H+ antiporter, monovalent cation:proton antiporter-3 (CPA3) family	-...	NA	-3.22224	0.0146079	0.0692507	-0.275444	0.24178	12.6879	8
R:cg2044	cg2044	-	Putative secreted protein	-...	NA	-5.0951	0.0146164	0.0692507	-0.605798	0.237796	12.1351	4
R:cg3194	cg3194	-	Putative membrane-associated PA-phosphatase related phosphoesterase	-...	NA	-3.39036	0.0146692	0.0692507	-0.606834	0.473558	9.36886	7
R:cg1423	cg1423	-	Putative oxidoreductase, aldo/keto reductase family	-...	NA	2.89092	0.0146818	0.0692507	0.472721	0.566448	10.2903	12
R:cg0287	cg0287	-	Hypothetical protein	-...	NA	-3.21853	0.0146833	0.0692507	-0.597513	0.525092	10.7376	8
R:cg0053	cg0053	-	ABC-type putative iron-siderophore transporter, ATPase subunit	-...	NA	-3.21443	0.0147671	0.0694269	-0.427336	0.37602	8.99689	8
R:cg2751	cg2751	-	Xanthosine triphosphate pyrophosphatase	-...	NA	43.0409	0.0147884	0.0694269	1.61252	0.0529834	12.0988	2
R:cg0837	cg0837	-	Hypothetical protein	-...	NA	-5.07032	0.0148136	0.0694269	-0.536081	0.211458	13.2737	4
R:cg3080	cg3080	-	Putative secondary Na+/glutamate symporter, glutamate:Na+ symporter (ESS) family	-...	NA	3.38183	0.0148242	0.0694269	0.359481	0.281237	9.41679	7
R:cg0580	cg0580	-	Conserved hypothetical protein	-...	NA	-3.0042	0.0148548	0.0694269	-1.11982	1.17875	12.131	10
R:cg0159	cg0159	-	Hypothetical protein	-...	NA	-3.21002	0.0148576	0.0694269	-0.35783	0.315293	10.0199	8
R:NCgl1779	NCgl1779	-	Micrococcal nuclease-like protein	-...	NA	-8.09114	0.0149337	0.0696637	-2.23541	0.478529	12.2949	3
R:cg0515	cg0515	-	Putative cation transporting P-type ATPase	-...	NA	-3.20536	0.0149541	0.0696637	-0.216075	0.190666	12.4579	8
R:cg0686	cg0686	-	Putative acetyltransferase, GNAT-family	-...	NA	3.20395	0.0149835	0.0696763	0.570812	0.50391	11.3982	8
R:cg0718	cg0718	crtYf	C50 carotenoid epsilon cyclase	-...	NA	-2.77134	0.0150026	0.0696763	-0.423758	0.592208	11.309	15
R:cg2092	cg2092	sigA	RNA polymerase sigma factor rpoD (Sigma-A).	-...	NA	3.07661	0.0151949	0.0704615	0.560406	0.546451	12.2413	9
R:cg1865	cg1865	secF	Preprotein translocase, SecF subunit	-...	NA	3.18307	0.0154246	0.0712696	0.61905	0.550078	10.9705	8
R:cg0402	cg0402	rmlCD	dTDP-4-dehydrorhamnose 3,5-epimerase/dTDP-4-dehydrorhamnose reductase	5.1.3.13, 1.1.1.133...	NA	-4.99282	0.0154532	0.0712696	-0.775781	0.310759	12.3466	4
R:cg1806	cg1806	metK	S-Adenosylmethionine synthetase	2.5.1.6...	NA	3.18136	0.0154614	0.0712696	0.812341	0.722222	9.9442	8
R:cg3347	cg3347	-	Putative secreted or membrane protein	-...	NA	-3.18111	0.0154667	0.0712696	-0.988386	0.878805	9.85922	8
R:cg2512	cg2512	-	Putative metal-dependent hydrolase	-...	NA	3.17979	0.0154952	0.0712696	0.406466	0.361552	11.3782	8
R:cg2938	cg2938	-	ABC-type putative dipeptide/oligopeptide transporter, permease subunit	-...	NA	-3.17901	0.0155121	0.0712696	-0.257403	0.229017	9.34093	8
R:cg3115	cg3115	cysD	Sulfate adenylyltransferase subunit 2	2.7.7.4...	NA	2.81745	0.0155331	0.0712696	1.15466	1.47764	11.7478	13
R:cg2557	cg2557	-	Putative secondary Na+/bile acid symporter, bile acid:Na+ symporter (BASS) family	-...	NA	-3.17515	0.0155956	0.0714301	-0.402229	0.358306	10.4448	8
R:cg2547_cg2548	cg2547_cg2548	-	cg2547|cg2548	-...	NA	-3.17388	0.0156232	0.0714301	-0.44895	0.400086	10.2149	8
R:cg1530	cg1530	-	Putative SAM-dependent methyltransferase	-...	NA	-2.97211	0.0156488	0.0714301	-0.739246	0.786547	12.1085	10
R:cg0797	cg0797	prpB1	Putative (methyl)isocitrate lyase	4.1.3.1,4.1.3.30...	NA	-3.17002	0.0157074	0.0714301	-0.671961	0.599552	12.0273	8
R:cg0171	cg0171	-	Putative secreted protein	-...	NA	-3.16996	0.0157087	0.0714301	-0.958312	0.855063	11.3699	8
R:cg0908	cg0908	-	Putative secreted protein	-...	NA	-2.85311	0.015709	0.0714301	-0.466097	0.565911	11.9565	12
R:cg3043	cg3043	-	Putative NTP pyrophosphohydrolase/oxidative damage repair enzyme	-...	NA	-4.95203	0.0158043	0.0717562	-0.741624	0.299524	12.6996	4
R:cg2179	cg2179	-	Conserved hypothetical protein	-...	NA	4.94713	0.0158472	0.0718436	0.9171	0.370761	10.3595	4
R:cg1711	cg1711	-	Putative oxidoreductase	-...	NA	-3.16083	0.01591	0.0719225	-0.366371	0.327843	11.6609	8
R:cg2612	cg2612	-	Conserved hypothetical protein, contains Rossmann-fold nucleotide-binding domain	-...	NA	3.32391	0.0159268	0.0719225	0.559802	0.445589	9.79102	7
R:cg0210	cg0210	-	Putative transcriptional regulator, LacI-family	-...	NA	-2.96019	0.0159547	0.0719225	-1.81777	1.94187	12.3118	10
R:cg1719	cg1719	tetB	ABC-type multidrug transport system, ATPase and permease subunit	-...	NA	3.32128	0.0159789	0.0719225	0.801014	0.638093	8.71056	7
R:cg1654	cg1654	thiD1	Phosphomethylpyrimidine kinase/thiamine-phosphate diphosphorylase	2.7.4.7,2.5.1.3...	NA	3.15659	0.0160042	0.0719225	0.260796	0.233684	12.4631	8
R:cg1728	cg1728	-	Conserved hypothetical protein	-...	NA	3.15649	0.0160064	0.0719225	0.465364	0.416997	10.6684	8
R:cg1487	cg1487	leuC	3-Isopropylmalate dehydratase, large subunit	4.2.1.33...	NA	3.15338	0.016076	0.0721287	0.331758	0.29757	10.8482	8
R:cg2840	cg2840	actA	Putative coenzyme A transferase	2.8.3.8...	NA	2.83767	0.0161489	0.0723491	0.965744	1.17894	11.6362	12
R:cg2531	cg2531	idi	Isopentenyl-diphosphate delta-isomerase	5.3.3.2...	NA	-3.9905	0.0162582	0.0727315	-0.349772	0.195994	10.7101	5
R:cg2729	cg2729	-	Putative transcriptional regulator, LacI-family, putative pseudogene (C-terminal fragment)	-...	NA	3.14183	0.0163375	0.0729789	0.166268	0.149683	10.7538	8
R:cg2459	cg2459	ptpA	Protein-tyrosine-phosphatase	3.1.3.48...	NA	4.87347	0.0165102	0.0736425	0.768457	0.315363	11.017	4
R:cg2716	cg2716	hyi	Hydroxypyruvate isomerase	5.3.1.22...	NA	3.13223	0.0165579	0.0736738	0.428874	0.387276	10.0361	8
R:cg1831	cg1831	-	Putative transcriptional regulator, ArsR-family	-...	NA	4.86635	0.0165763	0.0736738	0.289482	0.118973	11.1276	4
R:cg3387	cg3387	-	Putative sugar/metabolite permease, MFS-type	-...	NA	-3.13085	0.0165899	0.0736738	-0.664171	0.600016	10.9162	8
R:cg1007	cg1007	-	Putative membrane protein	-...	NA	-4.8618	0.0166186	0.0736937	-0.518732	0.213391	11.909	4
R:cg3182	cg3182	cop1	Trehalose corynomycolyl transferase	2.3.1.122...	NA	3.12563	0.0167115	0.0739196	0.302441	0.273683	11.8772	8
R:cg1311	cg1311	-	Hydroxyquinol 1,2-dioxygenase	1.13.11.37...	NA	-3.53121	0.0167182	0.0739196	-0.480984	0.333643	9.52094	6
R:cg0330	cg0330	cgtR1	Two-component system, transcriptional response regulator	-...	NA	-3.01256	0.0167482	0.0739448	-0.279122	0.277958	12.0913	9
R:cg2007	cg2007	-	Putative membrane protein	-...	NA	-4.82971	0.0169214	0.0745158	-0.67588	0.279884	11.9791	4
R:cg0134	cg0134	-	Hydrolase, Ama/HipO/HyuC-family	-...	NA	-3.27507	0.0169265	0.0745158	-0.492523	0.397882	11.744	7
R:cg0037	cg0037	tnp22a(ISCg22a)	Transposase, putative pseudogene	-...	NA	-4.82351	0.0169807	0.0746464	-0.836482	0.346835	12.8499	4
R:cg1523	cg1523	-	Conserved hypothetical protein	-...	NA	3.11119	0.0170529	0.0748555	0.491005	0.44638	9.29418	8
R:cg3067	cg3067	-	Putative membrane protein	-...	NA	3.10535	0.0171929	0.0753614	0.535226	0.487497	10.7873	8
R:cg0323	cg0323	mnhE	Putative Na+/H+ antiporter, MnhE subunit	-...	NA	-2.69892	0.0172932	0.0756921	-0.79641	1.14286	11.4353	15
R:cg0174	cg0174	-	Conserved putative membrane protein	-...	NA	-3.09743	0.0173848	0.0759836	-0.254269	0.232187	11.6257	8
R:cg2577	cg2577	-	Putative membrane protein, metal-binding	-...	NA	3.49004	0.0174697	0.0762452	0.417948	0.293338	9.16352	6
R:cg2796	cg2796	-	Conserved hypothetical protein, MMGE/PRPD-family, putative involved in propoinate catabolism	-...	NA	-4.76345	0.0175696	0.0764586	-0.644627	0.270656	11.6593	4
R:cg1713	cg1713	pyrD	Dihydroorotate oxidase	1.3.3.1...	NA	3.08903	0.0175909	0.0764586	0.422335	0.386705	12.4781	8
R:cg2954	cg2954	cynT	Carbonate dehydratase	4.2.1.1...	NA	3.0888	0.0175966	0.0764586	0.432412	0.395962	11.3489	8
R:cg0737	cg0737	metQ	ABC-type methionine transporter, substrate-binding lipoprotein (TC 3.A.1.24.1)	-...	NA	2.66599	0.0176192	0.0764586	0.999019	1.49891	11.4556	16
R:cg3263	cg3263	-	Conserved hypothetical protein	-...	NA	3.08198	0.0177658	0.0769851	0.288265	0.264549	11.9617	8
R:cg2444	cg2444	-	Hypothetical protein	-...	NA	-2.78246	0.0178252	0.0771325	-0.447098	0.556626	11.1086	12
R:cg1584	cg1584	argF	Ornithine carbamoyltransferase	2.1.3.3...	NA	3.07804	0.0178646	0.0771934	0.588611	0.540878	10.3413	8
R:cg1835	cg1835	aroE3	Shikimate 5-dehydrogenase	1.1.1.25...	NA	-2.65812	0.0178984	0.0772296	-0.169976	0.255783	12.115	16
R:cg1290	cg1290	metE	5-Methyltetrahydropteroyltriglutamate--homocysteine methyltransferase	2.1.1.14...	NA	2.77933	0.0179254	0.0772366	1.94212	2.42061	11.8078	12
R:cg2332	cg2332	-	Conserved hypothetical protein	-...	NA	-2.77782	0.0179739	0.0773362	-0.455237	0.567708	12.7711	12
R:cg1104	cg1104	-	Putative membrane protein, predicted esterase	-...	NA	-3.22069	0.0181214	0.0778605	-0.375237	0.308251	9.9079	7
R:cg1045	cg1045	-	Conserved hypothetical protein	-...	NA	-2.65084	0.0181608	0.0778929	-1.13975	1.71983	13.6059	16
R:cg1468	cg1468	-	Conserved hypothetical protein	-...	NA	4.70388	0.0181801	0.0778929	1.51091	0.642411	8.90347	4
R:cg1902	cg1902	-	Putative secreted protein	-...	NA	-2.73123	0.0182248	0.0779746	-0.332458	0.438884	11.7046	13
R:cg0651	cg0651	infA	Translation initiation factor IF-1	-...	NA	2.64405	0.0184089	0.078564	0.245759	0.371792	12.1662	16
R:cg1718	cg1718	-	Phospholipid-binding protein	-...	NA	2.76428	0.0184142	0.078564	0.959626	1.20257	12.878	12
R:cg1808	cg1808	-	Hypothetical protein	-...	NA	-3.05544	0.0184415	0.0785701	-0.43893	0.406319	9.81158	8
R:cg2723	cg2723	-	Hypothetical protein	-...	NA	-3.0514	0.0185467	0.0788443	-0.466145	0.432083	11.6914	8
R:cg2229	cg2229	-	Putative excinuclease ATPase subunit	-...	NA	-2.6399	0.0185622	0.0788443	-0.21373	0.323846	10.7251	16
R:cg1672	cg1672	ppmC	Polyprenol-phosphate-mannose synthase domain 1	2.3.1.-...	NA	4.66218	0.018624	0.0788443	0.850995	0.365063	10.7738	4
R:cg1590	cg1590	-	Conserved putative secreted protein	-...	NA	-4.65913	0.0186571	0.0788443	-0.556541	0.238904	12.6705	4
R:cg1621	cg1621	-	ABC-type putative multidrug transporter, ATPase and permease subunit	-...	NA	3.42874	0.018661	0.0788443	0.716573	0.51192	10.1825	6
R:cg3414	cg3414	-	Conserved hypothetical protein	-...	NA	3.42872	0.0186614	0.0788443	0.241616	0.172611	10.7085	6
R:cg0676	cg0676	-	Conserved hypothetical protein	-...	NA	-4.65353	0.0187179	0.0789015	-0.612856	0.263394	12.6149	4
R:cg2258	cg2258	glnD	Putative protein PII uridylyltransferase	2.7.7.59...	NA	3.19462	0.0187268	0.0789015	1.14888	0.951489	8.63316	7
R:cg1096	cg1096	-	Hypothetical protein	-...	NA	-3.04106	0.0188189	0.0791799	-0.722753	0.672219	12.8949	8
R:cg1731	cg1731	-	Membrane protein, implicated in regulation of membrane protease activity	-...	NA	2.75077	0.0188648	0.0792634	0.399868	0.503562	12.2465	12
R:cg1230	cg1230	-	Conserved hypothetical protein	-...	NA	3.03825	0.0188935	0.0792745	0.645176	0.60062	11.3422	8
R:cg2242	cg2242	-	Putative transcriptional regulator, LacI-family	-...	NA	3.41169	0.0190085	0.0795573	0.76794	0.551357	9.31921	6
R:cg2297	cg2297	hisF	Imidazole glycerol phosphate synthase subunit HisF	4.1.3.-...	NA	3.03377	0.0190132	0.0795573	0.54394	0.507123	10.0187	8
R:cg1736	cg1736	-	Putative membrane protein	-...	NA	-4.61678	0.0191234	0.0798951	-0.361493	0.1566	12.9979	4
R:cg1936	cg1936	-	Putative secreted protein	-...	NA	-3.02788	0.0191717	0.0798951	-0.61862	0.577869	11.4151	8
R:cg1722	cg1722	-	Putative N-acetyltransferase, GCN5-related	-...	NA	-4.61238	0.0191727	0.0798951	-0.643927	0.279217	12.2609	4
R:cg0191	cg0191	-	Putative translation initiation inhibitor, YjgF-family	-...	NA	-3.01842	0.0194297	0.0807542	-0.623893	0.584623	12.2117	8
R:cg3214	cg3214	-	Conserved hypothetical protein	-...	NA	-4.5895	0.019432	0.0807542	-0.552392	0.24072	11.2917	4
R:cg1773	cg1773	ctaB	Polyprenyltransferase, cytochrome oxidase assembly factor	-...	NA	3.01636	0.0194861	0.0808688	0.575994	0.540107	9.62323	8
R:cg0669	cg0669	-	Conserved hypothetical protein	-...	NA	-3.013	0.019579	0.0810384	-0.557937	0.523759	9.14343	8
R:cg1433	cg1433	-	Conserved hypothetical protein	-...	NA	3.38284	0.0196135	0.0810384	0.448983	0.325105	11.6592	6
R:cg2166	cg2166	gpsI	Polyribonucleotide nucleotidyltransferase	2.7.7.8...	NA	-4.57243	0.0196282	0.0810384	-0.57801	0.252824	12.1238	4
R:cg3274	cg3274	-	Putative DNA invertase, putative pseudogene	-...	NA	3.15724	0.0196336	0.0810384	0.322012	0.269844	10.7795	7
R:cg2238	cg2238	thiS	Sulfur transfer protein involved in thiamine biosynthesis, ThiS-like	-...	NA	3.15424	0.0197085	0.0812375	0.683279	0.57313	8.98615	7
R:cg1356	cg1356	-	Putative rRNA or tRNA methylase	-...	NA	3.15195	0.0197658	0.0813635	0.572348	0.48043	9.41644	7
R:cg2301	cg2301	-	Putative antibiotic efflux permease, MFS-type	-...	NA	3.00352	0.0198432	0.0814425	0.666626	0.627765	9.65539	8
R:cg2509	cg2509	recO	DNA repair protein RecO	-...	NA	3.00275	0.0198648	0.0814425	0.523811	0.493402	11.8364	8
R:cg3325	cg3325	-	Conserved hypothetical protein	-...	NA	3.37112	0.0198653	0.0814425	0.38037	0.27638	9.88038	6
R:cg1915	cg1915	-	Hypothetical protein	-...	NA	-3.00054	0.0199268	0.0815845	-0.205771	0.193968	8.6589	8
R:cg2903	cg2903	-	Hypothetical protein	-...	NA	-2.9972	0.0200214	0.0818615	-0.331101	0.312457	9.67578	8
R:cg3418	cg3418	-	Putative secreted protein	-...	NA	2.99547	0.0200704	0.0819521	0.405678	0.383056	8.74613	8
R:cg2468	cg2468	-	ABC-type transporter, permease subunit	-...	NA	4.52582	0.0201775	0.0822789	1.11148	0.491172	7.92714	4
R:cg0712	cg0712	-	Putative secreted protein	-...	NA	-2.98986	0.0202302	0.082365	-0.730825	0.691364	11.8433	8
R:cg0207	cg0207	-	Hypothetical oxidoreductase	-...	NA	4.51956	0.0202528	0.082365	0.1274	0.0563773	12.7802	4
R:cg0567	cg0567	gabD2	Putative succinate-semialdehyde dehydrogenase (NAD(P)(+))	1.2.1.16...	NA	-4.51307	0.0203312	0.0825736	-0.611735	0.271095	12.2385	4
R:cg3029	cg3029	mrpG	Putative secondary Na+/H+ antiporter, monovalent cation:proton antiporter-3 (CPA3) family	-...	NA	-2.70753	0.0203805	0.0826632	-0.625061	0.799722	9.58021	12
R:cg1293	cg1293	-	Putative secreted protein	-...	NA	2.98321	0.0204217	0.0827202	0.478226	0.453413	8.29365	8
R:cg1790	cg1790	pgk	Phosphoglycerate kinase	2.7.2.3...	NA	2.63803	0.0204724	0.0828153	0.523982	0.74319	11.8534	14
R:cg0965	cg0965	folA	Dihydrofolate reductase	1.5.1.3...	NA	2.70361	0.0205239	0.0829132	0.192573	0.246741	12.5387	12
R:cg1540	cg1540	-	Putative secreted protein	-...	NA	-3.12128	0.0205515	0.0829147	-0.314638	0.266703	11.2397	7
R:cg2740	cg2740	-	Putative membrane protein	-...	NA	-3.11657	0.020675	0.0833026	-0.435459	0.369674	10.6857	7
R:cg1857	cg1857	ppiB	Peptidyl-prolyl cis-trans isomerase	5.2.1.8...	NA	-3.11484	0.0207206	0.0833423	-0.317172	0.269406	10.9063	7
R:cg1241	cg1241	-	Hypothetical protein	-...	NA	3.33078	0.0207611	0.0833423	0.788593	0.579939	11.023	6
R:cg2227	cg2227	-	Putative ATPase with chaperone activity	-...	NA	-2.97138	0.0207671	0.0833423	-0.360121	0.342795	11.4228	8
R:cg0502	cg0502	-	Putative phosphate isomerase/epimerase	-...	NA	-3.32637	0.0208619	0.0836127	-0.421729	0.310555	10.628	6
R:cg3026	cg3026	mrpD	Putative secondary Na+/H+ antiporter, monovalent cation:proton antiporter-3 (CPA3) family	-...	NA	3.68788	0.0210578	0.0842867	0.960243	0.582223	10.4852	5
R:cg0025	cg0025	-	Putative integral membrane protein	-...	NA	-3.31595	0.0211019	0.0843521	-0.208404	0.153948	11.2252	6
R:cg1983	cg1983	-	Hypothetical protein	-...	NA	-4.44533	0.0211739	0.084529	-0.104274	0.0469138	11.5144	4
R:cg0385	cg0385	bglS'	Beta-glucosidase, putative pseudogene (N-terminal fragment)	-...	NA	-3.09577	0.0212308	0.0846448	-0.455019	0.388875	11.4064	7
R:cg2651	cg2651	-	Conserved hypothetical protein, putative pseudogen	-...	NA	3.09424	0.0212723	0.0846993	0.566952	0.484776	9.25044	7
R:cg1950	cg1950	tnp14b(ISCg14a)	Transposase	-...	NA	-2.95158	0.0213589	0.0849332	-0.342751	0.32845	9.85673	8
R:cg1476	cg1476	thiC	Thiamine biosynthesis protein ThiC	-...	NA	-4.42513	0.0214339	0.0851202	-1.48751	0.672301	12.1903	4
R:cg1600	cg1600	-	Conserved hypothetical protein	-...	NA	2.94815	0.0214632	0.0851252	0.308579	0.296048	11.3546	8
R:cg0823	cg0823	ntaA	Putative nitrilotriacetate monooxygenase, subunit A	1.14.13.-...	NA	-4.41501	0.0215658	0.0853381	-0.355955	0.161248	12.7846	4
R:cg1491	cg1491	-	Hypothetical protein	-...	NA	-4.41446	0.021573	0.0853381	-0.641276	0.290535	11.706	4
R:cg3028	cg3028	mrpF	Putative secondary Na+/H+ antiporter, monovalent cation:proton antiporter-3 (CPA3) family	-...	NA	-2.93895	0.0217457	0.0859095	-0.477943	0.459969	11.5873	8
R:cg1592	cg1592	-	Conserved hypothetical protein	-...	NA	2.67009	0.0217906	0.0859753	0.619423	0.803623	11.8253	12
R:cg2381	cg2381	-	Conserved hypothetical protein	-...	NA	-2.93425	0.0218915	0.0861823	-0.405329	0.390711	11.4665	8
R:cg3275	cg3275	fdxA	Putative ferredoxin	-...	NA	4.38973	0.0218997	0.0861823	1.14955	0.523747	10.4597	4
R:cg1322	cg1322	-	Conserved hypothetical protein	-...	NA	4.38542	0.0219572	0.086195	0.681394	0.310754	12.1699	4
R:cg2346	cg2346	rluD	Pseudouridylate synthase	4.2.1.70...	NA	3.06821	0.0219923	0.086195	0.711369	0.613421	9.44904	7
R:cg2700	cg2700	phoB	Alkaline phosphatase	3.1.3.1...	NA	-2.66444	0.0220115	0.086195	-0.26297	0.341894	12.4861	12
R:cg1187	cg1187	tnp10a(ISCg10a)	Transposase, putative pseudogene	-...	NA	-2.629	0.0220163	0.086195	-0.77833	1.06744	12.3777	13
R:cg0649	cg0649	map1	Methionine aminopeptidase	3.4.11.18...	NA	-4.36627	0.0222156	0.086858	-0.675756	0.309535	11.3125	4
R:cg2376	cg2376	-	Putative secreted protein	-...	NA	2.92307	0.0222427	0.086858	0.334532	0.323701	11.2793	8
R:cg3323	cg3323	-	Inositol-3-phosphate synthase	-...	NA	2.91443	0.0225181	0.0877809	0.485381	0.471059	10.9943	8
R:cg2925	cg2925	ptsS	Phosphotransferase system (PTS), sucrose-specific enzyme IIBCA component	2.7.1.69...	NA	3.25634	0.0225368	0.0877809	0.816271	0.614016	8.39469	6
R:cg1929	cg1929	res	Putative resolvase, family recombinase	-...	NA	2.91191	0.0225989	0.0879103	0.524525	0.509487	7.77082	8
R:cg0297	cg0297	-	Conserved hypothetical protein, DUF149-family	-...	NA	-2.64656	0.0227256	0.0882904	-0.317175	0.415153	11.4185	12
R:cg0305	cg0305	-	Hypothetical protein	-...	NA	-4.32447	0.0227931	0.0884397	-0.518686	0.239884	11.4129	4
R:cg3286	cg3286	-	Putative secreted protein	-...	NA	-2.90277	0.0228953	0.0887231	-0.363635	0.354322	12.8906	8
R:cg2919	cg2919	-	Putative oxidoreductase	-...	NA	-4.31135	0.0229784	0.0889316	-0.501259	0.23253	11.7401	4
R:cg2388	cg2388	pknL	Putative serine/threonine protein kinase	2.7.1.37...	NA	3.03194	0.0230403	0.0890579	0.184216	0.160752	10.0233	7
R:cg0598	cg0598	rplB	50S ribosomal protein L2	-...	NA	2.89259	0.0232301	0.0896776	0.225813	0.220804	13.0277	8
R:cg1753	cg1753	-	ABC-type transporter, ATPase subunit with duplicated ATPase domain	-...	NA	3.02362	0.0232882	0.0897251	1.0794	0.944503	12.4199	7
R:cg0179	cg0179	-	Putative membrane protein	-...	NA	-2.79646	0.0233247	0.0897251	-0.616056	0.660895	9.5932	9
R:cg0438	cg0438	-	Putative glycosyltransferase	2.4.-...	NA	-2.52486	0.0233309	0.0897251	-0.146702	0.232412	11.4722	16
R:cg0215	cg0215	cspA	Cold-shock protein A	-...	NA	2.52303	0.0234155	0.0897402	0.5208	0.825673	12.2254	16
R:cg0732	cg0732	-	ABC-type transporter, permease subunit	-...	NA	-2.88684	0.0234218	0.0897402	-0.489021	0.479127	8.95669	8
R:cg0415	cg0415	ptpA2	Putative protein-tyrosine-phosphatase	-...	NA	-3.56718	0.0234348	0.0897402	-0.942075	0.590534	12.6744	5
R:cg0988	cg0988	rpsR	30S ribosomal protein S18	-...	NA	2.52223	0.0234528	0.0897402	0.841051	1.33382	10.9925	16
R:cg0420	cg0420	-	Putative glycosyltransferase	2.4.-...	NA	-2.52115	0.0235031	0.0898196	-0.369603	0.586405	10.9606	16
R:cg2834	cg2834	cysE	Serine O-acetyltransferase	2.3.1.30...	NA	4.27097	0.023561	0.0899278	0.311939	0.146074	11.8	4
R:cg1944	cg1944	-	Hypothetical protein	-...	NA	-2.87907	0.0236829	0.0902799	-0.419095	0.411722	11.2897	8
R:cg3085	cg3085	-	Putative monooxygenase	1.14.14.-...	NA	-4.24043	0.0240144	0.0913372	-0.421762	0.198924	11.6572	4
R:cg0188	cg0188	-	Conserved hypothetical protein	-...	NA	-2.86918	0.0240203	0.0913372	-0.317384	0.312877	11.4838	8
R:cg1082	cg1082	-	Putative membrane protein	-...	NA	4.23191	0.0241429	0.0916886	0.418768	0.197909	11.0362	4
R:cg2148	cg2148	-	ABC-type putative cobalt transporter, ATPase subunit	-...	NA	2.86359	0.0242131	0.0918406	0.575067	0.568006	9.69732	8
R:cg0340	cg0340	-	Putative sugar/metabolite permease, MFS-type	-...	NA	2.85958	0.0243521	0.0920867	0.232895	0.230358	9.29493	8
R:cg2841	cg2841	-	Conserved hypothetical protein, NifR3-family, contains TIM-barrel	-...	NA	2.85924	0.0243639	0.0920867	0.138132	0.136643	11.3535	8
R:cg0637	cg0637	betB	Putative betaine aldehyde dehydrogenase (BADH)	1.2.1.8...	NA	-4.21542	0.0243941	0.0920867	-0.751156	0.356385	12.1996	4
R:cg1164	cg1164	ispH	4-Hydroxy-3-methylbut-2-enyl diphosphate reductase	1.17.1.2...	NA	-4.21363	0.0244216	0.0920867	-0.530383	0.251746	12.0897	4
R:cg2923	cg2923	-	Putative tRNA/rRNA methyltransferase	2.1.1.-...	NA	3.18229	0.0244752	0.0920867	0.627019	0.482632	9.6123	6
R:cg2031	cg2031	-	Conserved hypothetical protein	-...	NA	-4.2091	0.0244913	0.0920867	-0.453049	0.215271	12.4269	4
R:cg3364	cg3364	trpA	Tryptophan synthase alpha chain	4.2.1.20...	NA	2.98426	0.0245012	0.0920867	0.786404	0.6972	8.76693	7
R:cg2603	cg2603	ndk	Nucleoside-diphosphate kinase	2.7.4.6...	NA	2.85361	0.0245613	0.0920867	0.300788	0.298134	11.4892	8
R:cg2602	cg2602	-	Conserved hypothetical protein	-...	NA	3.17862	0.0245761	0.0920867	1.51621	1.16841	9.0667	6
R:cg1531	cg1531	rpsA	30S ribosomal protein S1	-...	NA	2.85306	0.0245807	0.0920867	0.380489	0.377205	11.7064	8
R:cg1862	cg1862	apt	Adenine phosphoribosyltransferase	2.4.2.7...	NA	2.85198	0.0246184	0.0921146	0.395959	0.392689	11.3737	8
R:cg0281	cg0281	-	tRNA-specific adenosine deaminase	3.5.4.-...	NA	2.84568	0.0248415	0.0928351	0.757646	0.753051	8.25191	8
R:cg2496	cg2496	-	Putative secreted protein	-...	NA	2.84446	0.0248852	0.0928844	0.381465	0.379315	12.3575	8
R:cg0455	cg0455	-	Putative multidrug efflux permease, MFS-type	-...	NA	2.84271	0.0249475	0.0930028	0.309407	0.307853	9.86803	8
R:cg2110	cg2110	-	Putative membrane protein	-...	NA	-4.17105	0.025087	0.0934084	-0.467492	0.22416	11.877	4
R:cg0762	cg0762	prpC2	2-Methylcitrate synthase, involved in propionate catabolism	2.3.3.5,2.3.3.1...	NA	-2.83699	0.0251528	0.093539	-0.35617	0.355094	10.5745	8
R:cg2104	cg2104	galE	UDP-glucose 4-epimerase	5.1.3.2...	NA	4.16476	0.0251873	0.0935528	0.886415	0.425674	7.80396	4
R:cg0404	cg0404	-	Conserved hypothetical protein, nitroreductase-family	-...	NA	-2.83373	0.0252708	0.0937485	-0.273175	0.272664	11.3081	8
R:cg3360	cg3360	trpG	Anthranilate synthase subunit II	4.1.3.27...	NA	2.9583	0.0253387	0.0938858	0.588538	0.526358	9.48131	7
R:cg2406	cg2406	ctaE	Cytochrome c oxidase subunit 3	1.9.3.1...	NA	-2.95445	0.0254656	0.0942412	-0.171622	0.15369	10.8297	7
R:cg0607	cg0607	-	Putative secreted protein	-...	NA	-4.14009	0.0255857	0.0945707	-0.904338	0.436869	11.6342	4
R:cg1546	cg1546	rbsK1	Putative ribokinase	2.7.1.15...	NA	2.82115	0.0257306	0.0949911	0.405361	0.406406	11.0696	8
R:cg2160	cg2160	-	Putative hydrolase of metallo-beta-lactamase superfamily	-...	NA	2.82011	0.0257692	0.0950182	0.232278	0.232963	11.1705	8
R:cg1171	cg1171	-	Putative GTPase	-...	NA	2.81693	0.025887	0.0953369	0.395526	0.39714	11.3869	8
R:cg2995	cg2995	'ptsX'	Phosphotransferase system (PTS), disfunctional enzyme IIAB component, putative pseudogene	-...	NA	4.11843	0.025942	0.095345	0.759054	0.368613	10.89	4
R:cg2979	cg2979	folK	2-Amino-4-hydroxy-6-hydroxymethyldihydropteridine diphosphokinase	2.7.6.3...	NA	3.45416	0.0259557	0.095345	0.527839	0.3417	9.68481	5
R:cg2367	cg2367	ftsQ	Cell division septal protein	-...	NA	-3.453	0.0259832	0.095345	-0.979268	0.634148	10.6549	5
R:cg0727	cg0727	-	Putative nucleoside-diphosphate-sugar epimerase	-...	NA	-6.07294	0.0260593	0.095509	-0.623774	0.177906	12.1065	3
R:cg1830	cg1830	-	Putative signal peptidase, membrane protein, cleaves prepilin-like proteins	-...	NA	-4.10935	0.0260933	0.0955186	-0.571858	0.27832	12.1204	4
R:cg2451	cg2451	-	Conserved hypothetical protein	-...	NA	-2.46735	0.0261345	0.0955543	-0.0977308	0.158439	11.0418	16
R:cg1370	cg1370	-	Conserved hypothetical protein	-...	NA	2.9333	0.0261745	0.0955855	0.480234	0.433157	8.31646	7
R:cg2265	cg2265	smc	Chromosome segregation ATPase	-...	NA	3.11867	0.0262917	0.0958986	0.619342	0.486448	9.17468	6
R:cg0206	cg0206	iolP	Putative myo-inositol permease, MFS-type	-...	NA	-2.56414	0.0263239	0.0959011	-0.447397	0.604425	9.05813	12
R:cg0500	cg0500	-	Putative transcriptional regulator, LysR-family	-...	NA	-2.79987	0.0265294	0.0964311	-0.631088	0.637526	9.31463	8
R:ISCg6_II	ISCg6_II	-	ISCg6_II (cg1023|cg1031)	-...	NA	-2.79978	0.0265328	0.0964311	-0.295673	0.298699	11.7772	8
R:cg2498	cg2498	-	Conserved hypothetical protein	-...	NA	-2.55879	0.0265758	0.0964721	-0.152812	0.206878	11.9562	12
R:ISCg16	ISCg16	-	ISCg16 (cg0292|cg1716)	-...	NA	-3.42276	0.0267123	0.096852	-0.967617	0.632137	13.0347	5
R:cg1400	cg1400	-	Putative DNA polymerase III, Gram-positive-type alpha subunit	-...	NA	-4.06822	0.0267934	0.0969688	-0.4848	0.238335	12.532	4
R:cg2035	cg2035	-	Putative methyltransferase	-...	NA	-2.70637	0.0268083	0.0969688	-0.436399	0.483746	10.2695	9
R:cg2762	cg2762	murI	Glutamate racemase	5.1.1.3...	NA	2.91174	0.0269192	0.0972188	0.440605	0.400356	11.0363	7
R:cg3218	cg3218	-	Pyruvate kinase	-...	NA	-2.78915	0.0269413	0.0972188	-0.464563	0.471106	12.7243	8
R:cg2604	cg2604	-	Putative secreted or membrane protein	-...	NA	2.70133	0.0270181	0.0973462	0.28625	0.317898	11.19	9
R:cg1459	cg1459	-	Putative SAM-dependent methyltransferase	-...	NA	-4.05354	0.0270489	0.0973462	-0.478233	0.235958	12.0195	4
R:cg2587	cg2587	-	Phosphoglycerate dehydrogenase or related dehydrogenase	-...	NA	2.54721	0.0271295	0.0973462	0.455879	0.619977	11.1528	12
R:cg1308	cg1308	-	Putative transcriptional regulator, TetR-family	-...	NA	-4.04722	0.02716	0.0973462	-0.356142	0.175994	11.6679	4
R:cg0766	cg0766	icd	Isocitrate dehydrogenase	1.1.1.42...	NA	2.44752	0.0271733	0.0973462	0.97646	1.59583	11.7674	16
R:cg4004	cg4004	-	Hypothetical protein	-...	NA	3.08931	0.0271807	0.0973462	0.858712	0.680865	10.2551	6
R:cg0770	cg0770	-	ABC-type putative iron-siderophore transporter, permease subunit	-...	NA	-4.04237	0.0272456	0.0973462	-0.580475	0.287195	11.7253	4
R:cg1131	cg1131	-	Conserved hypothetical protein	-...	NA	4.04082	0.027273	0.0973462	0.7711	0.381655	11.1924	4
R:cg1876	cg1876	-	Glycosyltransferase	2.4.1.-...	NA	2.90108	0.027296	0.0973462	0.343015	0.312826	11.0428	7
R:cg1377	cg1377	ssuC	ABC-type aliphatic sulfonate transporter, permease subunit	-...	NA	2.90043	0.0273193	0.0973462	0.686008	0.625772	9.98045	7
R:cg2534	cg2534	-	Putative secreted protein	-...	NA	-2.89983	0.0273404	0.0973462	-0.475509	0.433845	10.0409	7
R:cg1791_100	cg1791_100	-	100 % stringency control of cg1791 (gap - 81,2 % G+C content)	-...	control_reporter_stringency	-2.27732	0.0273606	0.0973462	-0.224013	0.681507	14.5914	48
R:cg1055	cg1055	menG	S-Adenosylmethionine:2-demethylmenaquinone methyltransferase	2.1.-...	NA	-4.02318	0.0275877	0.0979321	-0.815466	0.405383	11.6312	4
R:cg0371	cg0371	cspB	Cold-shock protein B	-...	NA	3.38765	0.0275897	0.0979321	0.800812	0.528587	10.9343	5
R:cg1683	cg1683	-	DNA/RNA helicase, superfamily II	-...	NA	-4.01716	0.0276962	0.0981958	-0.891879	0.444035	9.56747	4
R:cg0181	cg0181	alkB	Alkylated DNA repair protein AlkB	-...	NA	-4.01388	0.0277556	0.0982915	-0.619575	0.308716	12.348	4
R:cg2683	cg2683	-	Conserved hypothetical protein	-...	NA	4.00708	0.0278791	0.0984798	0.451652	0.225427	10.7588	4
R:cg0962	cg0962	-	Putative secreted protein	-...	NA	-2.76504	0.0278925	0.0984798	-0.324398	0.331834	10.0547	8
R:cg1391	cg1391	-	Conserved hypothetical protein, related to capsule biosynthesis enzymes	-...	NA	-2.76471	0.0279059	0.0984798	-0.58967	0.603259	12.0447	8
R:cg3234	cg3234	-	Putative metal-dependent amidase/aminoacylase/carboxypeptidase	-...	NA	-2.75985	0.0281022	0.098926	-0.215454	0.220808	11.3277	8
R:cg0969	cg0969	nei	Putative formamidopyrimidine-DNA glycosylase	3.2.-...	NA	-2.75965	0.0281101	0.098926	-0.628469	0.644131	11.8199	8
R:cg3268	cg3268	-	Putative membrane protein, putative pseudogene	-...	NA	3.9934	0.0281298	0.098926	0.690084	0.345613	7.85209	4
R:cg2173	cg2173	dinF	Putative MATE multidrug efflux protein, multidrug/oligosaccharidyl-lipid/polysaccharide (MOP) flippase	-...	NA	2.75524	0.0282893	0.0993104	0.594785	0.610584	9.60029	8
R:cg1796	cg1796	ribX	Conserved putative membrane protein, RibX-like	-...	NA	-2.8733	0.0283044	0.0993104	-0.495681	0.456426	9.29078	7
R:cg3207	cg3207	pheA	Prephenate dehydratase	4.2.1.51...	NA	2.75259	0.0283977	0.0994348	0.387339	0.398011	11.3831	8
R:cg3252	cg3252	-	Putative 60 KD inner membrane protein, SpoIIIJ homolog, cytochrome oxidase biogenesis (Oxa1) family	-...	NA	-3.35415	0.0284589	0.0994348	-1.00166	0.667765	12.2353	5
R:cg1715	cg1715	-	Hypothetical protein	-...	NA	-2.75098	0.0284639	0.0994348	-0.325555	0.33472	11.0024	8
R:cg1912	cg1912	-	Hypothetical protein	-...	NA	22.3457	0.0284707	0.0994348	1.19213	0.0754479	9.38164	2
R:cg2095	cg2095	-	Putative membrane protein, yrkO-like	-...	NA	2.74901	0.0285446	0.0995498	0.397779	0.40927	10.4599	8
R:cg2153	cg2153	-	Conserved hypothetical protein, CinA-like protein	-...	NA	-3.04555	0.028569	0.0995498	-0.461411	0.371106	11.8826	6
R:cg1169	cg1169	metP	Na+:methionine symporter, neurotransmitter:sodium symporter (NSS) family	-...	NA	-2.74599	0.0286692	0.0996467	-0.560224	0.577042	9.81611	8
R:cg3250	cg3250	-	Putative membrane protein	-...	NA	-2.7446	0.028727	0.0996467	-0.477272	0.491849	10.1073	8
R:cg1427	cg1427	-	Conserved putative secreted protein	-...	NA	2.65915	0.0288434	0.0996467	0.91281	1.02981	9.38901	9
R:cg1089	cg1089	-	ABC-type putative multidrug transporter, ATPase and permease subunit	-...	NA	-2.74172	0.0288467	0.0996467	-0.235749	0.243205	12.6671	8
R:cg1288	cg1288	-	Putative multidrug efflux permease, MFS-type	-...	NA	3.03689	0.0288532	0.0996467	0.585866	0.472547	9.58979	6
R:cg3334	cg3334	-	Putative sugar permease, MFS-type	-...	NA	-2.85811	0.0288732	0.0996467	-0.277761	0.257123	8.5489	7
R:cg2553	cg2553	-	2'-5' RNA ligase	-...	NA	-2.74088	0.0288814	0.0996467	-0.334851	0.345547	11.282	8
R:cg0307	cg0307	asd	Aspartate-semialdehyde dehydrogenase	1.2.1.11...	NA	-2.74077	0.0288862	0.0996467	-0.225679	0.232897	12.2334	8
R:cg1867	cg1867	secD	Preprotein translocase, SecD subunit	-...	NA	2.74064	0.0288916	0.0996467	0.463566	0.478415	11.2209	8
R:cg0784	cg0784	-	Putative cell wall-associated hydrolase	-...	NA	-3.94846	0.0289739	0.099705	-0.82971	0.42027	11.8234	4
R:cg0243	cg0243	-	Putative membrane protein	-...	NA	3.94845	0.0289741	0.099705	0.640969	0.324669	8.87566	4
R:cg1503	cg1503	-	ABC-type putative amino acid transporter, permease subunit	-...	NA	-3.03118	0.0290423	0.0998266	-1.06706	0.862289	12.2663	6
R:cg0875	cg0875	-	Conserved hypothetical protein	-...	NA	-3.9406	0.0291248	0.0999707	-0.517269	0.262533	12.5735	4
R:cg1649	cg1649	pctD	ABC-type phosphate/phosphonate transporter, permease subunit (TC 3.A.1.9.1)	-...	NA	2.73447	0.0291499	0.0999707	0.412582	0.426759	8.49837	8
R:cg0630	cg0630	rplR	50S ribosomal protein L18	-...	NA	2.72914	0.0293751	0.100524	0.355695	0.368635	12.4271	8
R:cg2708	cg2708	msiK1	ABC-type putative sugar transporter, ATPase subunit	-...	NA	-2.72899	0.0293816	0.100524	-0.732249	0.758931	11.932	8
R:cg0919	cg0919	tnp18a(ISCg18a)	Transposase	-...	NA	2.84404	0.0294104	0.100524	0.261678	0.243433	10.2331	7
R:cg2829	cg2829	murA2	UDP-N-acetylglucosamine 1-carboxyvinyltransferase	2.5.1.7...	NA	2.50044	0.0294833	0.10066	0.298718	0.413842	11.8862	12
R:cg1280	cg1280	odhA	2-Oxoglutarate dehydrogenase, E1 component	1.2.4.2...	NA	2.4026	0.0296737	0.101096	0.666263	1.10924	11.0171	16
R:cg0862	cg0862	mtrA	Two-component system, transcriptional response regulator involved in cell wall metabolism and osmoregulation	-...	NA	-3.90988	0.0297246	0.101096	-0.248687	0.12721	13.3436	4
R:cg2701	cg2701	-	Putative membrane protein	-...	NA	-2.63917	0.0297516	0.101096	-0.437231	0.49701	10.8185	9
R:cg3121	cg3121	-	Putative membrane protein	-...	NA	3.90631	0.0297954	0.101096	0.670515	0.343298	6.92586	4
R:cg1607	cg1607	-	Putative NTP pyrophosphohydrolase	-...	NA	5.6594	0.0298319	0.101096	1.57947	0.483393	5.79086	3
R:cg1326	cg1326	-	Hypothetical protein	-...	NA	3.0066	0.0298719	0.101096	0.56908	0.463631	10.0487	6
R:cg2835	cg2835	-	Putative acetyltransferase	-...	NA	-2.71746	0.0298752	0.101096	-0.348556	0.36279	13.5637	8
R:cg3309	cg3309	-	Putative secreted protein	-...	NA	3.90221	0.0298768	0.101096	0.425631	0.218148	10.6617	4
R:cg1287	cg1287	-	Conserved hypothetical protein	-...	NA	-2.71595	0.0299405	0.101178	-0.256048	0.266653	9.74964	8
R:cg1032	cg1032	-	Putative transcriptional regulator, ArsR-family	-...	NA	3.89767	0.0299675	0.101178	0.719739	0.369318	8.38029	4
R:cg2691	cg2691	-	Conserved hypothetical protein	-...	NA	-3.89284	0.0300643	0.101353	-0.766996	0.394055	11.1051	4
[truncated: 2,218 more rows]

## Sheet: energy metabolism
CF 30 up	1
CF 40 up	0
[truncated: 14 more rows]

## Sheet: cell division
CF 30 up	0
[truncated: 15 more rows]

[truncated: 13 more sheets: amino acid metabolism, nucleotide metabolism, carbohydrate metabolism, conenzyme metabolism, lipid metabolism, translation and ribosomes, transcription, replication recombination, cell wall, PTM Turnover, inorganic ion metabolism, signal transduction, secretion]
