# Supplementary material for: Functional Genomics Uncovers Pleiotropic Role of Rhomboids in Corynebacterium glutamicum
Source: Front Microbiol. 2022 Feb 21;13:771968. doi: 10.3389/fmicb.2022.771968 (PMC8899591; doi:10.3389/fmicb.2022.771968)
Supplement: Supplementary File 3 — Lipidome of C. glutamicum. [file Table_3.XLSX]

## Sheet: Tabelle1
experiment	Reporter Identifier	gene number	gene name	function	ec number	control	statistic	p	p_adj	m	m_sd	a	n
DDvsWT_30:	R:cg2182	cg2182	-	ABC-type putative dipeptide/oligopeptide transporter, permease subunit	-...	NA	-6.3165	0.001465	0.011582	-1.80068	0.698288	10.9565	6
DDvsWT_30:	R:cg1344	cg1344	narG	Respiratory nitrate reductase 2, alpha chain	1.7.99.4...	NA	-8.91257	4.5173e-06	0.000208953	-1.39326	0.518474	11.3293	11
DDvsWT_30:	R:cg1341	cg1341	narI	Respiratory nitrate reductase 2, gamma chain	1.7.99.4...	NA	-6.4387	0.000200701	0.00308426	-1.33083	0.620079	11.1453	9
DDvsWT_30:	R:cg3254	cg3254	-	Putative membrane protein	-...	NA	-3.98932	0.00118478	0.0101396	-1.12114	1.12414	11.8756	16
DDvsWT_30:	R:cg0420	cg0420	-	Putative glycosyltransferase	2.4.-...	NA	-8.88373	2.31569e-07	2.26808e-05	-1.10978	0.499689	11.0025	16
DDvsWT_30:	R:cg1343	cg1343	narH	Respiratory nitrate reductase 2, beta chain	1.7.99.4...	NA	-11.51	1.78356e-07	1.84966e-05	-1.07169	0.322543	12.6933	12
DDvsWT_30:	R:cg0727	cg0727	-	Putative nucleoside-diphosphate-sugar epimerase	-...	NA	-7.42767	0.000696934	0.00702111	-1.06595	0.351529	11.0333	6
DDvsWT_30:	R:cg1655	cg1655	thiM	Hydroxyethylthiazole kinase	2.7.1.50...	NA	-4.28682	0.00362483	0.0225815	-1.03556	0.683259	13.1821	8
DDvsWT_30:	R:cg2037	cg2037	-	Conserved hypothetical protein	-...	NA	-5.70531	0.00231005	0.0162758	-1.03494	0.444338	10.1816	6
DDvsWT_30:	R:cg0760	cg0760	prpB2	Methylisocitrate lyase, involved in propionate catabolism	4.1.3.30...	NA	-5.14842	0.00211852	0.0152447	-1.01088	0.519485	11.3793	7
DDvsWT_30:	R:cg1418	cg1418	-	ABC-type putative iron-siderophore transporter, substrate-binding lipoprotein	-...	NA	37.2328	0.000720573	0.00717723	1.10843	0.0515634	10.8204	3
DDvsWT_30:	R:cg1628	cg1628	-	Putative hydrolase, alpha/beta superfamily	-...	NA	9.89946	3.89199e-06	0.000196045	1.11681	0.356754	10.7126	10
DDvsWT_30:	R:cg0921	cg0921	-	Siderophore-interacting protein	-...	NA	8.22119	7.65499e-05	0.00158773	1.20906	0.415965	10.465	8
DDvsWT_30:	R:cg0771	cg0771	irp1	ABC-type putative iron-siderophore transporter, substrate-binding lipoprotein	-...	NA	34.1365	5.52679e-05	0.0012492	1.32317	0.0775222	12.761	4
DDvsWT_30:	R:cg0471	cg0471	-	Conserved secreted protein	-...	NA	39.0456	0.000655284	0.00667784	1.41671	0.0628447	12.7101	3
DDvsWT_30:	R:cg0470	cg0470	-	Conserved secreted protein	-...	NA	7.26835	8.6499e-05	0.00169442	1.42578	0.588489	12.0207	9
DDvsWT_30:	R:cg0466	cg0466	-	Conserved putative secreted protein	-...	NA	6.04785	0.00377107	0.0230508	1.4352	0.530637	11.9372	5
DDvsWT_30:	R:cg0927	cg0927	-	ABC-type putative iron-siderophore transporter, permease subunit	-...	NA	16.3832	0.000494857	0.00559251	1.44464	0.176356	13.5111	4
DDvsWT_30:	R:cg2644	cg2644	clpP2	Endopeptidase Clp, proteolytic subunit	3.4.21.92...	NA	8.93293	0.00295962	0.0191831	1.52718	0.341922	12.47	4
DDvsWT_30:	R:cg1120	cg1120	ripA	Putative transcriptional regulator, AraC-family	-...	NA	25.0374	0.00159142	0.0122932	2.05114	0.141895	10.5428	3
DDvsWT_40:	R:cg3124	cg3124	-	Conserved hypothetical protein	-...	NA	-3.52516	0.00475513	0.0409382	-2.56024	2.51589	11.6927	12
DDvsWT_40:	R:cg2261	cg2261	amtB	Putative secondary ammonium transporter, Amt-family	-...	NA	-5.07875	0.00383849	0.0369516	-1.55508	0.750018	10.7511	6
DDvsWT_40:	R:cg2473	cg2473	acpM	Acyl carrier protein	-...	NA	-5.46887	0.00278353	0.0316868	-1.47505	0.660673	11.4964	6
DDvsWT_40:	R:cg1260	cg1260	dapE	Succinyl-diaminopimelate desuccinylase	3.5.1.18...	NA	-5.68547	0.00074649	0.018871	-1.34688	0.670052	11.0181	8
DDvsWT_40:	R:cg0486	cg0486	-	ABC-type transporter, ATPase and permease subunit	-...	NA	-3.54469	0.00459467	0.0402795	-1.34664	1.31602	12.3011	12
DDvsWT_40:	R:cg0526	cg0526	-	Conserved hypothetical protein, UPF0076-family	-...	NA	-9.18501	3.7362e-05	0.00420946	-1.23972	0.38176	10.0276	8
DDvsWT_40:	R:cg3357	cg3357	trpP	Permease, tryptophan-specific	-...	NA	-5.5065	0.00270105	0.0313611	-1.21678	0.541269	12.8843	6
DDvsWT_40:	R:cg0726	cg0726	-	Putative secreted lipoprotein	-...	NA	-3.82864	0.00164411	0.0255172	-1.2072	1.26123	12.9396	16
DDvsWT_40:	R:cg0611	cg0611	-	Putative secreted protein	-...	NA	-4.57651	0.00255433	0.0307375	-1.18861	0.734599	11.1905	8
DDvsWT_40:	R:cg1059_cg2504_cg2683	cg1059_cg2504_cg2683	-	cg2683|cg1059|cg2504	-...	NA	-12.6712	4.40928e-06	0.00121937	-1.15557	0.257942	13.1908	8
DDvsWT_40:	R:cg0449	cg0449	-	Hypothetical protein	-...	NA	-4.05383	0.00159931	0.0252077	-1.14197	1.01569	11.5499	13
DDvsWT_40:	R:cg2432	cg2432	-	Conserved hypothetical protein, MUTT/NUDIX-family	-...	NA	-9.66809	0.00234947	0.0303874	-1.13407	0.234601	13.6139	4
DDvsWT_40:	R:cg2567	cg2567	-	Hypothetical protein	-...	NA	-9.61377	0.000206425	0.0104657	-1.0792	0.27497	13.5951	6
DDvsWT_40:	R:cg2340	cg2340	-	ABC-type putative amino acid transporter, substrate-binding lipoprotein	-...	NA	-4.2328	0.00219752	0.0290646	-1.07798	0.805346	10.7248	10
DDvsWT_40:	R:cg0759	cg0759	prpD2	2-Methylcitrate dehydratase, involved in propionate catabolism	4.2.1.79...	NA	-4.19722	0.00404951	0.0379034	-1.07519	0.724551	9.99566	8
DDvsWT_40:	R:cg0905_cg2061	cg0905_cg2061	-	cg0905|cg2061	-...	NA	-3.76489	0.00187302	0.0271321	-1.05254	1.11827	12.72	16
DDvsWT_40:	R:cg2339	cg2339	-	Putative secondary chloramphenicol transporter, drug/metabolite transporter (DMT) superfamily	-...	NA	-3.60097	0.00416284	0.0385913	-1.01063	0.972221	11.227	12
DDvsWT_40:	R:cg2526	cg2526	-	Putative secreted or membrane protein	-...	NA	8.60167	0.00100385	0.0210833	1.00073	0.260146	10.9914	5
DDvsWT_40:	R:cg2513	cg2513	phoH2	Phosphate starvation-inducible protein, PhoH-like	-...	NA	10.1538	1.93447e-05	0.00309719	1.0236	0.285133	11.479	8
DDvsWT_40:	R:cg1555	cg1555	-	DNA/RNA helicase, superfamily I	-...	NA	10.804	0.00169624	0.0258493	1.07018	0.198109	10.6227	4
DDvsWT_40:	R:cg1585	cg1585	argR	Transcriptional repressor of arginine biosynthesis, ArgR-family	-...	NA	4.06652	0.00477016	0.0409382	1.07151	0.74528	9.12059	8
DDvsWT_40:	R:cg1640	cg1640	-	Putative membrane protein, containing a CBS domain	-...	NA	5.94283	0.00192687	0.027519	1.08766	0.448309	10.3728	6
DDvsWT_40:	R:cg1595	cg1595	uspA2	Universal stress protein UspA	-...	NA	7.96434	0.00134658	0.0234073	1.10321	0.309738	11.1337	5
DDvsWT_40:	R:cg2852	cg2852	-	Aminomethyltransferase	2.1.2.10...	NA	5.19706	0.000295822	0.0124985	1.13947	0.759515	9.60673	12
DDvsWT_40:	R:cg3105	cg3105	-	Hypothetical protein	-...	NA	14.3549	0.00481784	0.0409382	1.16388	0.140432	10.4522	3
DDvsWT_40:	R:cg1894	cg1894	-	Hypothetical protein	-...	NA	4.62429	0.00359913	0.0360535	1.17907	0.674596	11.0752	7
DDvsWT_40:	R:cg1791_75	cg1791_75	-	75 % stringency control of cg1791 (gap - 81,2 % G+C content)	-...	control_reporter_stringency	6.98842	1.10339e-07	5.59416e-05	1.19504	0.936618	9.95622	30
DDvsWT_40:	R:cg3349	cg3349	nagL	Maleylpyruvate isomerase, GSH-independent	5.2.1.4...	NA	16.6147	0.00360298	0.0360535	1.24959	0.130267	9.74214	3
DDvsWT_40:	R:cg3170	cg3170	-	Putative membrane protein	-...	NA	8.92425	0.00296801	0.0325207	1.27988	0.286831	10.5689	4
DDvsWT_40:	R:cg1342	cg1342	narJ	Respiratory nitrate reductase 2, delta chain	1.7.99.4...	NA	31.5177	6.03983e-06	0.00141332	1.31235	0.0931065	10.509	5
DDvsWT_40:	R:cg3119	cg3119	fpr2	Ferredoxin--NADP(+) reductase	1.18.1.2...	NA	5.54478	5.61468e-05	0.00475065	1.35034	0.974137	14.9644	16
DDvsWT_40:	R:cg1598	cg1598	-	Putative sugar phosphatase, HAD-superfamily	-...	NA	8.72045	0.00317444	0.0341179	1.35588	0.310966	8.18294	4
DDvsWT_40:	R:cg1837	cg1837	-	Putative endonuclease involved in recombination	-...	NA	7.55491	0.000279147	0.012201	1.41773	0.496492	10.273	7
DDvsWT_40:	R:cg2999	cg2999	-	Putative ferredoxin reductase	1.18.1.-...	NA	10.4006	0.000482638	0.0149815	1.51805	0.326373	9.54966	5
DDvsWT_40:	R:cg2424	cg2424	-	Putative conserved membrane protein	-...	NA	21.4304	0.000222323	0.0108814	1.53348	0.143113	10.3774	4
